# Supplementary material for: TRAF1 Coordinates Polyubiquitin Signaling to Enhance Epstein-Barr Virus LMP1-Mediated Growth and Survival Pathway Activation
Source: PLoS Pathog. 2015 May 21;11(5):e1004890. doi: 10.1371/journal.ppat.1004890 (PMC4440769; doi:10.1371/journal.ppat.1004890)
Supplement: S1 Table — Shown on worksheet 1 are the Protein ID, Gene ID, and SAINT scores for uninduced 293 TRAF1 and 293 TRAF1 induced for LMP1 1–231 expression. Also shown are the total spectral counts for TRAF1 and GFP AP/MS analyses. Worksheet two displays the SAINT scores, and the total spectral counts for our AP/MS data and Control datasets used in the analysis. (XLSX) [file ppat.1004890.s013.xlsx]

## Sheet: Saint score
TABL1 S1. AP/MS Datasets and SAINT Analysis
		SAINT score			Total Spectral Counts
PROTID	GENE	TRAF1 Uninduced	TRAF1 LMP1 1-231		TRAF1 Uninduced_1	TRAF1 Uninduced_2	TRAF1 LMP1 1-231_1	TRAF1 LMP1 1-231_2	GFP_LMP1 1-231_1	GFP_LMP1 1-231_2
RNF31_HUMAN	RNF31	0	0.99		0	0	5	3	0	0
TNAP3_HUMAN	TNFAIP3	0	0.96		0	0	2	3	0	0
UBIQ_HUMAN	UBIQ	0.28	0.99		3	0	17	10	4	3
TRAF3_HUMAN	TRAF3	0	1		0	0	5	7	0	0
TRAF2_HUMAN	TRAF2	1	1		16	13	15	17	0	0
TBK1_HUMAN	TBK1	1	1		22	18	8	13	0	0
TRAF1_HUMAN	TRAF1	1	1		74	77	121	64	0	0
FBX28_HUMAN	FBXO28	1	1		16	18	17	26	0	0
HTRA2_HUMAN	HTRA2	1	0.99		9	10	3	7	0	0
TANK_HUMAN	TANK	1	0.97		11	5	2	7	0	0
BIRC2_HUMAN	BIRC2	1	0.97		14	11	2	8	0	0
GOGA3_HUMAN	GOLGA3	1	0.97		6	3	2	2	0	0
PECI_HUMAN	PECI	0.99	1		4	3	6	6	0	0
ECH1_HUMAN	ECH1	0.98	0.99		7	15	9	12	0	0
HS902_HUMAN	HS902	0.97	0.64		3	4	1	3	1	1
BIRC3_HUMAN	BIRC3	0.96	0.97		3	2	2	5	0	0
TBB2C_HUMAN	TBB2C	0.94	0.92		28	30	26	25	14	20
PBX1_HUMAN	PBX1	0.93	0.82		2	2	4	1	0	0
SKP1_HUMAN	SKP1	0.9	0.9		4	8	4	9	0	0
PBX2_HUMAN	PBX2	0.99	0.47		3	4	2	0	0	0
APC_HUMAN	APC	0.99	0		4	3	0	1	0	0
DCAF7_HUMAN	DCAF7	0.96	0		3	2	0	1	0	0
DBLOH_HUMAN	DIABLO	0.95	0		8	8	0	0	0	0
OTUD4_HUMAN	OTUD4	0.44	0.83		17	14	19	29	19	13
E2AK3_HUMAN	EIF2AK3	0.72	0.79		3	3	3	4	3	1
SQSTM_HUMAN	SQSTM1	0	0.79		1	0	1	2	0	0
UB7I3_HUMAN	RBCK1	0	0.79		0	0	2	1	0	0
IMA2_HUMAN	IMA2	0	0.66		0	1	1	3	0	2
HSP77_HUMAN	HSP77	0.74	0.64		5	4	7	2	4	3
MTMRE_HUMAN	MTMR14	0.63	0.63		4	1	2	2	1	2
TAB3_HUMAN	TAB3	0.56	0.56		3	2	2	3	2	3
PGAM5_HUMAN	PGAM5	0.56	0.56		2	4	2	4	2	3
CLPX_HUMAN	CLPX	0	0.55		0	0	1	2	0	1
PRPS3_HUMAN	PRPS3	0.81	0.54		4	6	1	6	2	4
MYCBP_HUMAN	MYCBP	0.04	0.51		2	2	6	3	0	0
DBPA_HUMAN	DBPA	0.49	0.49		3	1	3	1	2	2
TAB1_HUMAN	TAB1	0.3	0.49		9	9	10	11	11	13
TNIP1_HUMAN	TNIP1	0	0.49		0	0	0	3	0	0
EMD_HUMAN	EMD	0	0.48		1	1	0	2	0	1
LG3BP_HUMAN	LGALS3BP	0	0.48		0	0	0	2	0	0
UAP56_HUMAN	UAP56	0	0.48		0	1	0	2	1	0
YTDC2_HUMAN	YTHDC2	0	0.48		0	0	2	0	0	0
SNX29_HUMAN	SNX29	0.82	0.47		3	1	2	0	0	0
APOA1_HUMAN	APOA1	0	0.47		0	0	2	0	0	0
BAT2_HUMAN	BAT2	0	0.47		0	0	0	2	0	0
CYTA_HUMAN	CSTA	0	0.47		0	0	2	0	0	0
NCBP1_HUMAN	NCBP1	0	0.47		0	1	0	2	0	0
TBB3_HUMAN	TBB3	0	0.47		1	0	2	0	0	0
VA0D1_HUMAN	ATP6V0D1	0	0.47		0	0	0	2	0	0
CAH2_HUMAN	CA2	0.46	0.4		2	2	0	4	2	3
E2F7_HUMAN	E2F7	0	0.4		2	1	3	8	4	2
M3K7_HUMAN	MAP3K7	0	0.38		1	1	2	3	6	3
DJC10_HUMAN	DNAJC10	0.82	0.37		2	3	0	2	0	0
ILK_HUMAN	ILK	0.44	0.37		3	0	0	2	0	2
ATD3B_HUMAN	ATAD3B	0	0.35		0	0	7	11	0	0
RIF1_HUMAN	RIF1	0	0.35		0	1	0	4	3	4
PSA4_HUMAN	PSMA4	0.31	0.33		2	1	3	0	0	0
SLAI2_HUMAN	SLAIN2	0	0.32		1	0	0	2	1	1
SP16H_HUMAN	SUPT16H	0.13	0.29		4	0	0	6	2	0
SFRS7_HUMAN	SFRS7	0.52	0.26		2	2	0	2	3	1
PSMD1_HUMAN	PSMD1	0.19	0.25		2	1	0	3	0	0
ANFY1_HUMAN	ANKFY1	0	0.23		0	0	0	3	3	0
ANM1_HUMAN	PRMT1	0.1	0.22		3	2	2	4	3	3
BOLA2_HUMAN	BOLA2B;BOLA2	0.43	0.21		1	3	0	2	0	0
USP9X_HUMAN	USP9X	0	0.21		0	1	0	2	1	0
SSRP1_HUMAN	SSRP1	0	0.2		0	1	0	4	0	0
PTPS_HUMAN	PTS	0	0.18		4	3	9	3	4	3
MPCP_HUMAN	SLC25A3	0.11	0.17		2	3	3	3	2	2
PCBP2_HUMAN	PCBP2	0	0.17		0	1	0	5	0	2
OGT1_HUMAN	OGT	0	0.16		0	0	0	2	0	0
GCN1L_HUMAN	GCN1L1	0	0.15		0	0	0	2	0	0
EIF3B_HUMAN	EIF3B	0	0.14		1	1	3	1	0	0
ROCK1_HUMAN	ROCK1	0	0.13		0	1	0	2	1	1
PSB3_HUMAN	PSMB3	0	0.12		1	1	0	2	0	0
EIF3L_HUMAN	EIF3L	0.03	0.1		0	3	4	2	0	0
CLAP2_HUMAN	CLASP2	0	0.1		1	3	0	12	13	14
ARF1_HUMAN	ARF1	0.18	0.09		2	2	0	2	2	3
PRS10_HUMAN	PSMC6	0.08	0.08		2	0	0	2	0	0
PRS6A_HUMAN	PSMC3	0.03	0.06		2	2	3	1	0	0
SF3A1_HUMAN	SF3A1	0	0.06		0	1	3	1	2	0
PRS4_HUMAN	PSMC1	0.07	0.05		1	2	0	2	1	0
RUXE_HUMAN	SNRPE	0	0.05		0	0	2	1	0	0
SF3A3_HUMAN	SF3A3	0	0.05		0	0	0	2	0	0
ODPB_HUMAN	PDHB	0	0.04		0	0	0	2	0	1
K1967_HUMAN	CCAR2	0	0.03		3	6	4	10	9	7
ZYX_HUMAN	ZYX	0.06	0.02		6	4	0	5	3	6
CPSF5_HUMAN	NUDT21	0	0.02		0	0	2	0	0	0
EIF3A_HUMAN	EIF3A	0	0.02		2	2	0	4	2	0
KCTD2_HUMAN	KCTD2	0	0.02		0	0	3	0	5	4
TIM50_HUMAN	TIMM50	0.04	0.01		3	3	0	2	0	0
EIF3G_HUMAN	EIF3G	0.01	0.01		2	2	2	1	0	0
IF2B2_HUMAN	IGF2BP2	0	0.01		0	0	2	2	0	1
PRP19_HUMAN	PRPF19	0	0.01		0	1	0	4	1	0
AKP8L_HUMAN	AKAP8L	0.79	0		1	2	0	1	0	0
HOME1_HUMAN	HOMER1	0.5	0		1	3	0	1	1	1
HS105_HUMAN	HSPH1	0.48	0		0	2	0	0	0	0
AXA2L_HUMAN	AXA2L	0.47	0		0	2	0	0	0	0
DYR1A_HUMAN	DYRK1A	0.47	0		0	2	0	0	0	0
HEMH_HUMAN	FECH	0.47	0		2	0	0	0	0	0
HS74L_HUMAN	HSPA4L	0.47	0		2	0	0	1	0	0
AIFM1_HUMAN	AIFM1	0.43	0		3	1	0	0	0	0
NASP_HUMAN	NASP	0.26	0		2	0	0	0	0	0
CTNA1_HUMAN	CTNNA1	0.24	0		0	2	0	0	0	0
ANXA5_HUMAN	ANXA5	0.23	0		2	0	0	1	0	0
MOV10_HUMAN	MOV10	0.22	0		0	2	0	0	0	0
PSA2_HUMAN	PSMA2	0.16	0		0	2	0	0	0	0
ODP2_HUMAN	DLAT	0.13	0		4	0	0	0	1	2
PSPC1_HUMAN	PSPC1	0.13	0		2	1	0	1	0	0
HSP74_HUMAN	HSPA4	0.11	0		0	2	0	1	0	0
PSB1_HUMAN	PSMB1	0.1	0		0	3	1	0	0	0
SRS10_HUMAN	SRSF10	0.08	0		0	2	0	1	0	1
RENT1_HUMAN	UPF1	0.07	0		1	2	0	0	1	0
CKAP5_HUMAN	CKAP5	0.01	0		2	0	0	1	0	3
PRDX3_HUMAN	PRDX3	0.01	0		1	2	1	0	0	0
1433E_HUMAN	YWHAE	0	0		1	0	0	0	1	0
1433T_HUMAN	YWHAQ	0	0		0	1	0	0	1	1
2AAA_HUMAN	PPP2R1A	0	0		0	1	0	0	4	3
5NTC_HUMAN	NT5C2	0	0		0	1	0	0	0	0
ABCD3_HUMAN	ABCD3	0	0		0	0	0	1	0	0
ACTA_HUMAN	ACTA2	0	0		5	5	6	5	6	4
ACTB_HUMAN	ACTB	0	0		5	5	9	7	6	10
ACTBL_HUMAN	ACTBL2	0	0		3	2	4	6	4	4
ADT1_HUMAN	SLC25A4	0	0		1	1	0	1	0	1
ADT2_HUMAN	SLC25A5	0	0		9	6	10	8	8	7
ADT3_HUMAN	SLC25A6	0	0		2	2	0	3	1	3
AHSA1_HUMAN	AHSA1	0	0		1	1	0	1	0	0
AIM1_HUMAN	AIM1	0	0		0	0	0	1	0	0
AL3A2_HUMAN	ALDH3A2	0	0		1	0	0	0	0	0
ALBU_HUMAN	ALB	0	0		3	0	3	0	3	3
AMOT_HUMAN	AMOT	0	0		1	0	0	0	0	0
ANM5_HUMAN	PRMT5	0	0		43	53	65	50	49	46
ANXA2_HUMAN	ANXA2	0	0		0	1	0	0	0	0
ARHG2_HUMAN	ARHGEF2	0	0		0	0	1	0	0	0
ARMC8_HUMAN	ARMC8	0	0		1	0	0	0	0	0
AT1A1_HUMAN	ATP1A1	0	0		1	0	0	0	0	0
AT1A2_HUMAN	ATP1A2	0	0		0	1	0	0	0	0
ATD3A_HUMAN	ATAD3A	0	0		0	0	4	6	0	0
ATPA_HUMAN	ATP5A1	0	0		2	1	0	2	0	0
ATPB_HUMAN	ATP5B	0	0		4	1	0	1	0	0
BAG2_HUMAN	BAG2	0	0		1	1	0	1	0	0
BCLF1_HUMAN	BCLAF1	0	0		4	2	0	9	3	4
BLMH_HUMAN	BLMH	0	0		0	1	0	0	0	0
BNC2_HUMAN	BNC2	0	0		0	0	0	1	0	0
C1QBP_HUMAN	C1QBP	0	0		5	4	1	1	0	1
CAPR1_HUMAN	CAPRIN1	0	0		2	2	0	1	0	0
CBX1_HUMAN	CBX1	0	0		0	0	0	1	0	0
CCD37_HUMAN	CCDC37	0	0		1	0	0	0	0	0
CDC37_HUMAN	CDC37	0	0		0	1	0	1	0	0
CDC5L_HUMAN	CDC5L	0	0		0	1	0	1	2	2
CH60_HUMAN	HSPD1	0	0		1	1	0	4	0	2
CK084_HUMAN	C11orf84	0	0		8	4	7	7	4	6
CLH1_HUMAN	CLTC	0	0		0	0	0	0	2	0
CLUS_HUMAN	CLU	0	0		1	0	0	0	0	0
CMC1_HUMAN	SLC25A12	0	0		0	0	0	1	0	0
CO1A1_HUMAN	COL1A1	0	0		0	0	0	1	0	0
COEA1_HUMAN	COL14A1	0	0		1	1	0	1	1	1
COF1_HUMAN	CFL1	0	0		1	3	0	1	1	2
COR1C_HUMAN	CORO1C	0	0		0	0	1	1	1	2
CPSF2_HUMAN	CPSF2	0	0		0	0	0	1	0	0
CPSF6_HUMAN	CPSF6	0	0		0	0	2	1	0	0
CUL1_HUMAN	CUL1	0	0		0	0	0	1	0	0
DAPLE_HUMAN	CCDC88C	0	0		1	0	0	1	0	2
DDB1_HUMAN	DDB1	0	0		1	1	0	1	0	2
DDX17_HUMAN	DDX17	0	0		3	2	0	3	1	1
DDX21_HUMAN	DDX21	0	0		1	0	0	4	3	3
DDX3X_HUMAN	DDX3X	0	0		6	2	4	5	3	3
DDX5_HUMAN	DDX5	0	0		1	1	6	4	5	3
DHX15_HUMAN	DHX15	0	0		3	1	4	7	3	1
DHX30_HUMAN	DHX30	0	0		0	0	0	0	1	2
DHX36_HUMAN	DHX36	0	0		1	0	0	0	0	0
DHX9_HUMAN	DHX9	0	0		1	3	2	5	7	5
DNJA1_HUMAN	DNAJA1	0	0		3	2	0	2	1	1
DNJA2_HUMAN	DNAJA2	0	0		0	1	0	0	0	1
DNJA3_HUMAN	DNAJA3	0	0		0	0	0	1	1	0
DNJB1_HUMAN	DNAJB1	0	0		0	1	0	0	0	0
DNJC7_HUMAN	DNAJC7	0	0		0	1	0	0	0	0
DSG2_HUMAN	DSG2	0	0		0	0	0	1	0	0
E41L3_HUMAN	EPB41L3	0	0		0	0	0	1	0	0
E9PGZ2_HUMAN	E9PGZ2	0	0		0	0	0	1	0	0
ECM1_HUMAN	ECM1	0	0		0	1	0	0	0	0
EF1A1_HUMAN	EEF1A1	0	0		4	2	1	2	4	3
EF1A2_HUMAN	EEF1A2	0	0		3	4	9	3	4	6
EF1B_HUMAN	EEF1B2	0	0		0	0	1	1	2	1
EF1D_HUMAN	EEF1D	0	0		0	0	2	0	0	0
EF1G_HUMAN	EEF1G	0	0		2	2	2	3	1	2
EF2_HUMAN	EEF2	0	0		3	1	1	1	2	3
EIF3E_HUMAN	EIF3E	0	0		0	2	2	0	0	1
EIF3F_HUMAN	EIF3F	0	0		0	2	4	0	1	0
EIF3K_HUMAN	EIF3K	0	0		0	1	1	0	0	0
EIF3M_HUMAN	EIF3M	0	0		0	1	0	0	0	0
ELAV1_HUMAN	ELAVL1	0	0		0	0	3	2	0	0
ENOA_HUMAN	ENO1	0	0		2	0	0	0	0	1
EPIPL_HUMAN	EPIPL	0	0		0	0	0	1	0	1
EWS_HUMAN	EWSR1	0	0		2	0	0	0	0	0
EXOC2_HUMAN	EXOC2	0	0		0	1	0	0	0	0
F263_HUMAN	PFKFB3	0	0		0	0	0	0	0	1
F6SA91_HUMAN	F6SA91	0	0		0	0	0	1	0	0
F8VVA1_HUMAN	F8VVA1	0	0		0	0	1	0	0	0
FAS_HUMAN	FASN	0	0		0	1	0	4	0	0
FBX22_HUMAN	FBXO22	0	0		1	0	0	1	0	1
FILA2_HUMAN	FLG2	0	0		0	0	0	1	0	0
FIP1_HUMAN	FIP1L1	0	0		0	0	1	0	0	0
FLNA_HUMAN	FLNA	0	0		32	28	27	53	45	42
FLNB_HUMAN	FLNB	0	0		0	0	0	1	5	2
FLNC_HUMAN	FLNC	0	0		1	1	0	0	0	0
FRYL_HUMAN	FRYL	0	0		0	0	0	1	5	4
FUS_HUMAN	FUS	0	0		0	0	0	2	0	0
FXR2_HUMAN	FXR2	0	0		0	1	0	0	0	0
FXRD1_HUMAN	FOXRED1	0	0		0	0	0	1	0	0
G3BP1_HUMAN	G3BP1	0	0		1	1	1	2	1	1
G3BP2_HUMAN	G3BP2	0	0		1	0	0	1	0	0
G3P_HUMAN	GAPDH	0	0		2	2	0	2	0	2
G6PI_HUMAN	GPI	0	0		0	0	0	1	0	0
GDIA_HUMAN	GDI1	0	0		0	0	0	0	0	1
GNAI3_HUMAN	GNAI3	0	0		0	0	0	1	0	0
GNL3_HUMAN	GNL3	0	0		0	1	1	1	0	0
GRDN_HUMAN	CCDC88A	0	0		1	1	0	0	0	2
GRP75_HUMAN	HSPA9	0	0		18	17	1	13	4	8
GRP78_HUMAN	HSPA5	0	0		22	15	12	14	11	10
GRWD1_HUMAN	GRWD1	0	0		0	0	1	0	1	0
H12_HUMAN	HIST1H1C	0	0		5	1	10	5	4	5
H2A1B_HUMAN	HIST1H2AB;HIST1...	0	0		1	1	1	1	0	1
H2AV_HUMAN	H2AFV	0	0		1	0	1	1	0	0
H2B2E_HUMAN	HIST2H2BE	0	0		3	1	3	3	0	0
H3BQF0_HUMAN	H3BQF0	0	0		0	1	1	0	0	0
H4_HUMAN	HIST1H4A;HIST1H...	0	0		5	1	8	6	2	3
HDAC2_HUMAN	HDAC2	0	0		0	1	0	0	0	0
HNRCL_HUMAN	HNRNPCL1	0	0		3	1	1	1	0	0
HNRDL_HUMAN	HNRNPDL	0	0		1	0	1	1	0	0
HNRGT_HUMAN	HNRGT	0	0		1	1	1	1	0	1
HNRH1_HUMAN	HNRNPH1	0	0		11	10	10	11	6	8
HNRH3_HUMAN	HNRNPH3	0	0		1	0	0	1	0	0
HNRL1_HUMAN	HNRNPUL1	0	0		0	2	0	0	0	0
HNRPC_HUMAN	HNRNPC	0	0		1	2	0	3	1	0
HNRPD_HUMAN	HNRNPD	0	0		1	1	1	3	1	1
HNRPF_HUMAN	HNRNPF	0	0		6	4	6	7	7	8
HNRPK_HUMAN	HNRNPK	0	0		13	10	14	13	10	11
HNRPL_HUMAN	HNRNPL	0	0		8	6	0	9	3	3
HNRPM_HUMAN	HNRNPM	0	0		6	2	8	13	7	10
HNRPQ_HUMAN	SYNCRIP	0	0		4	4	1	5	3	1
HNRPR_HUMAN	HNRNPR	0	0		3	2	5	5	0	4
HNRPU_HUMAN	HNRNPU	0	0		5	4	6	10	9	5
HS71L_HUMAN	HSPA1L	0	0		24	19	14	18	11	11
HS90A_HUMAN	HSP90AA1	0	0		9	10	3	7	5	2
HS90B_HUMAN	HSP90AB1	0	0		4	4	0	2	2	2
HSP71_HUMAN	HSPA1A;HSPA1B	0	0		25	29	20	23	18	15
HSP7C_HUMAN	HSPA8	0	0		44	46	27	33	25	20
ICLN_HUMAN	CLNS1A	0	0		10	9	9	6	7	7
IF2B1_HUMAN	IGF2BP1	0	0		3	3	6	5	6	7
IF2B3_HUMAN	IGF2BP3	0	0		0	1	0	1	1	2
IF4A1_HUMAN	EIF4A1	0	0		0	0	1	0	0	0
IF4B_HUMAN	EIF4B	0	0		38	34	35	43	27	23
IF5A2_HUMAN	EIF5A2	0	0		1	1	0	1	0	0
ILF2_HUMAN	ILF2	0	0		3	2	5	2	2	3
ILF3_HUMAN	ILF3	0	0		0	0	3	3	3	1
IMB1_HUMAN	KPNB1	0	0		2	1	0	3	0	0
IPO8_HUMAN	IPO8	0	0		0	0	0	1	0	0
IPYR_HUMAN	PPA1	0	0		1	1	0	0	0	0
IRS4_HUMAN	IRS4	0	0		3	3	0	6	0	0
K2C78_HUMAN	KRT78	0	0		0	0	1	0	0	0
KAP0_HUMAN	PRKAR1A	0	0		0	0	0	1	0	0
KAPCA_HUMAN	PRKACA	0	0		1	0	0	0	0	0
KAT3_HUMAN	CCBL2	0	0		1	0	1	0	0	0
KCD17_HUMAN	KCTD17	0	0		0	0	1	0	6	8
KCRB_HUMAN	CKB	0	0		0	1	0	1	0	0
KCTD5_HUMAN	KCTD5	0	0		0	0	6	0	8	8
KIF11_HUMAN	KIF11	0	0		63	62	89	76	124	118
KPRA_HUMAN	PRPSAP1	0	0		3	7	3	6	8	6
KPRB_HUMAN	PRPSAP2	0	0		9	15	5	15	16	15
KPYM_HUMAN	PKM	0	0		0	0	3	0	15	12
KPYR_HUMAN	PKLR	0	0		0	0	0	0	0	1
LAP2A_HUMAN	TMPO	0	0		4	0	1	1	0	2
LARP1_HUMAN	LARP1	0	0		1	0	0	1	0	0
LARP4_HUMAN	LARP4	0	0		0	0	0	1	0	0
LEG7_HUMAN	LGALS7B;LGALS7	0	0		1	0	0	0	0	0
LIMA1_HUMAN	LIMA1	0	0		0	0	0	1	0	0
LRCH2_HUMAN	LRCH2	0	0		0	0	1	0	0	0
LTBP1_HUMAN	LTBP1	0	0		1	0	0	0	5	3
M2OM_HUMAN	SLC25A11	0	0		0	0	0	1	0	0
MA7D1_HUMAN	MAP7D1	0	0		0	0	0	1	0	0
MACF1_HUMAN	MACF1	0	0		0	0	0	1	0	0
MAP1B_HUMAN	MAP1B	0	0		46	39	11	51	35	32
MAST3_HUMAN	MAST3	0	0		0	0	1	0	0	0
MASTL_HUMAN	MASTL	0	0		0	1	0	0	0	0
MATR3_HUMAN	MATR3	0	0		0	0	1	6	2	0
MBB1A_HUMAN	MYBBP1A	0	0		0	0	0	0	1	0
MCM3_HUMAN	MCM3	0	0		1	0	0	1	0	1
MEP50_HUMAN	WDR77	0	0		18	13	22	11	17	9
MK06_HUMAN	MAPK6	0	0		0	0	0	1	0	0
MOL1B_HUMAN	MOL1B	0	0		0	1	0	0	0	0
MTA1_HUMAN	MTA1	0	0		1	0	0	0	0	0
MYH9_HUMAN	MYH9	0	0		0	1	0	0	0	0
MYO5B_HUMAN	MYO5B	0	0		0	0	0	3	2	3
MYO6_HUMAN	MYO6	0	0		0	0	1	0	0	0
NFKB1_HUMAN	NFKB1	0	0		0	0	1	0	1	0
NONO_HUMAN	NONO	0	0		2	2	3	3	0	0
NP1L1_HUMAN	NAP1L1	0	0		0	2	0	0	1	0
NPM_HUMAN	NPM1	0	0		11	8	9	12	13	16
NS1BP_HUMAN	IVNS1ABP	0	0		8	7	7	10	15	15
NTCP_HUMAN	SLC10A1	0	0		0	0	1	0	0	0
NUCL_HUMAN	NCL	0	0		23	20	22	17	26	27
OAT_HUMAN	OAT	0	0		0	0	0	1	0	0
ODB2_HUMAN	DBT	0	0		1	0	0	1	0	0
OSBL6_HUMAN	OSBPL6	0	0		0	1	0	0	0	0
P5CS_HUMAN	ALDH18A1	0	0		1	1	0	0	0	0
PABP1_HUMAN	PABPC1	0	0		13	11	10	11	7	6
PABP4_HUMAN	PABPC4	0	0		2	3	5	2	0	3
PAIRB_HUMAN	SERBP1	0	0		1	1	2	1	1	2
PARP1_HUMAN	PARP1	0	0		3	0	1	10	7	5
PATZ1_HUMAN	PATZ1	0	0		0	0	0	1	0	0
PDIA1_HUMAN	P4HB	0	0		0	1	0	0	0	0
PDIP2_HUMAN	PDIP2	0	0		0	1	0	0	0	0
PERI_HUMAN	PRPH	0	0		1	0	0	0	0	0
PHB_HUMAN	PHB	0	0		2	0	0	0	0	0
PHB2_HUMAN	PHB2	0	0		1	1	0	0	0	0
PM14_HUMAN	PM14	0	0		0	0	0	1	1	1
PP1G_HUMAN	PPP1CC	0	0		0	0	0	0	1	0
PPIL4_HUMAN	PPIL4	0	0		0	2	2	0	0	0
PPM1A_HUMAN	PPM1A	0	0		2	5	2	4	6	4
PPM1B_HUMAN	PPM1B	0	0		6	6	7	12	10	7
PRDX1_HUMAN	PRDX1	0	0		4	7	9	5	5	5
PRDX2_HUMAN	PRDX2	0	0		3	5	0	2	0	0
PRDX4_HUMAN	PRDX4	0	0		1	2	1	0	0	0
PRDX6_HUMAN	PRDX6	0	0		1	1	1	0	0	0
PRKDC_HUMAN	PRKDC	0	0		0	0	0	0	1	1
PROF1_HUMAN	PFN1	0	0		2	2	0	1	0	0
PRP31_HUMAN	PRPF31	0	0		2	3	5	6	3	4
PRP8_HUMAN	PRPF8	0	0		1	0	0	1	2	1
PRPS1_HUMAN	PRPS1	0	0		0	2	0	3	4	4
PRPS2_HUMAN	PRPS2	0	0		3	4	0	5	6	5
PRS6B_HUMAN	PSMC4	0	0		1	0	0	0	1	0
PRS8_HUMAN	PSMC5	0	0		0	2	0	0	0	0
PSA1_HUMAN	PSMA1	0	0		0	0	0	1	0	0
PSA6_HUMAN	PSMA6	0	0		0	1	0	0	1	0
PSA7_HUMAN	PSMA7	0	0		1	0	0	0	0	0
PSD11_HUMAN	PSMD11	0	0		3	3	0	3	2	2
PSD12_HUMAN	PSMD12	0	0		0	0	0	0	0	1
PSMD2_HUMAN	PSMD2	0	0		1	0	0	0	0	0
PSMD3_HUMAN	PSMD3	0	0		0	1	0	0	0	0
PSMD4_HUMAN	PSMD4	0	0		0	0	0	1	0	0
PSME3_HUMAN	PSME3	0	0		1	0	0	1	0	0
PTAD1_HUMAN	PTAD1	0	0		0	0	0	1	1	0
PTBP1_HUMAN	PTBP1	0	0		2	2	3	2	0	0
PURA_HUMAN	PURA	0	0		1	0	0	0	0	0
PYR1_HUMAN	CAD	0	0		0	0	0	1	0	0
QPCT_HUMAN	QPCT	0	0		1	1	0	1	0	0
RAI3_HUMAN	GPRC5A	0	0		1	1	1	1	0	0
RBBP4_HUMAN	RBBP4	0	0		1	1	1	2	0	0
RBM10_HUMAN	RBM10	0	0		18	20	34	30	19	21
RBP56_HUMAN	TAF15	0	0		1	0	0	1	0	0
RCL1_HUMAN	RCL1	0	0		0	0	0	0	1	0
RCN1_HUMAN	RCN1	0	0		1	1	0	0	0	0
RCN2_HUMAN	RCN2	0	0		5	4	4	2	3	1
RCOR1_HUMAN	RCOR1	0	0		0	1	0	0	0	0
RHG21_HUMAN	ARHGAP21	0	0		0	1	0	0	0	0
RIOK1_HUMAN	RIOK1	0	0		16	19	19	20	15	16
RL10A_HUMAN	RPL10A	0	0		1	1	3	3	5	5
RL11_HUMAN	RPL11	0	0		1	1	2	1	2	2
RL12_HUMAN	RPL12	0	0		3	1	5	3	5	7
RL13_HUMAN	RPL13	0	0		0	1	2	1	2	2
RL13A_HUMAN	RPL13A	0	0		1	2	1	1	4	3
RL14_HUMAN	RPL14	0	0		1	0	1	0	1	1
RL15_HUMAN	RPL15	0	0		0	0	2	2	4	4
RL17_HUMAN	RPL17-C18orf32;...	0	0		0	0	0	1	1	1
RL18_HUMAN	RPL18	0	0		2	3	4	3	4	2
RL19_HUMAN	RPL19	0	0		0	2	0	1	1	1
RL22_HUMAN	RPL22	0	0		0	0	0	1	1	1
RL23_HUMAN	RPL23	0	0		3	4	2	1	1	1
RL23A_HUMAN	RPL23A	0	0		0	0	2	0	2	0
RL24_HUMAN	RPL24	0	0		1	0	3	1	2	3
RL26L_HUMAN	RPL26L1	0	0		0	0	0	2	2	3
RL27_HUMAN	RPL27	0	0		0	2	3	0	2	3
RL27A_HUMAN	RPL27A	0	0		0	0	1	1	1	1
RL3_HUMAN	RPL3	0	0		0	4	4	5	6	6
RL31_HUMAN	RPL31	0	0		0	0	3	3	4	2
RL34_HUMAN	RPL34	0	0		0	0	0	0	3	3
RL35_HUMAN	RPL35	0	0		0	0	0	1	2	1
RL38_HUMAN	RPL38	0	0		1	2	4	1	1	0
RL4_HUMAN	RPL4	0	0		0	1	4	6	5	7
RL5_HUMAN	RPL5	0	0		1	2	0	1	2	5
RL6_HUMAN	RPL6	0	0		0	3	3	3	8	7
RL7_HUMAN	RPL7	0	0		2	2	6	0	7	4
RL7A_HUMAN	RPL7A	0	0		1	2	4	6	5	5
RL8_HUMAN	RPL8	0	0		3	1	2	1	5	3
RL9_HUMAN	RPL9	0	0		0	0	2	2	3	4
RLA0_HUMAN	RPLP0	0	0		5	5	9	7	11	9
RLA1_HUMAN	RPLP1	0	0		1	1	1	1	1	1
RLA2_HUMAN	RPLP2	0	0		1	0	2	0	0	0
RM37_HUMAN	MRPL37	0	0		0	0	1	0	0	0
RMTL1_HUMAN	RNMTL1	0	0		0	1	0	0	0	0
RO52_HUMAN	TRIM21	0	0		13	10	3	16	15	13
ROA0_HUMAN	HNRNPA0	0	0		1	0	2	0	1	1
ROA1_HUMAN	HNRNPA1	0	0		2	1	3	2	1	2
ROA2_HUMAN	HNRNPA2B1	0	0		8	5	6	7	5	3
ROA3_HUMAN	HNRNPA3	0	0		0	0	4	2	2	2
ROAA_HUMAN	HNRNPAB	0	0		1	1	2	3	1	1
RPN2_HUMAN	RPN2	0	0		1	1	0	1	0	0
RRP12_HUMAN	RRP12	0	0		0	0	0	0	1	0
RRP44_HUMAN	DIS3	0	0		0	1	0	0	0	0
RS10_HUMAN	RPS10	0	0		0	0	3	2	0	2
RS11_HUMAN	RPS11	0	0		0	1	0	0	0	0
RS13_HUMAN	RPS13	0	0		2	1	4	3	0	5
RS14_HUMAN	RPS14	0	0		2	2	4	3	3	4
RS15A_HUMAN	RPS15A	0	0		0	0	4	2	3	2
RS16_HUMAN	RPS16	0	0		2	1	8	4	3	2
RS17_HUMAN	RPS17	0	0		1	0	2	1	1	1
RS18_HUMAN	RPS18	0	0		3	0	8	4	4	3
RS19_HUMAN	RPS19	0	0		1	1	5	0	0	0
RS2_HUMAN	RPS2	0	0		2	1	6	4	5	5
RS20_HUMAN	RPS20	0	0		0	2	2	0	1	0
RS23_HUMAN	RPS23	0	0		0	1	1	1	3	1
RS24_HUMAN	RPS24	0	0		1	2	3	3	3	4
RS25_HUMAN	RPS25	0	0		0	0	5	0	0	0
RS27_HUMAN	RPS27	0	0		2	2	1	1	1	0
RS3_HUMAN	RPS3	0	0		5	4	13	10	7	8
RS3A_HUMAN	RPS3A	0	0		3	2	9	5	7	8
RS4X_HUMAN	RPS4X	0	0		3	4	8	5	7	6
RS5_HUMAN	RPS5	0	0		0	0	2	0	0	0
RS6_HUMAN	RPS6	0	0		0	3	4	2	3	4
RS7_HUMAN	RPS7	0	0		3	1	3	2	3	3
RS8_HUMAN	RPS8	0	0		3	3	6	4	4	5
RS9_HUMAN	RPS9	0	0		4	2	8	4	6	8
RSMB_HUMAN	SNRPB	0	0		1	0	6	2	4	2
RUVB1_HUMAN	RUVBL1	0	0		0	0	1	0	0	0
RUVB2_HUMAN	RUVBL2	0	0		1	1	0	1	0	1
S14L2_HUMAN	SEC14L2	0	0		0	0	0	1	0	0
SCAM3_HUMAN	SCAMP3	0	0		0	0	0	1	0	0
SCO2_HUMAN	SCO2	0	0		0	0	0	1	0	0
SERA_HUMAN	PHGDH	0	0		2	2	0	2	0	0
SF3A2_HUMAN	SF3A2	0	0		0	0	0	0	1	0
SF3B1_HUMAN	SF3B1	0	0		5	3	4	13	8	4
SF3B2_HUMAN	SF3B2	0	0		1	4	11	15	3	3
SF3B3_HUMAN	SF3B3	0	0		4	5	6	15	11	8
SF3B4_HUMAN	SF3B4	0	0		1	1	1	1	3	1
SFPQ_HUMAN	SFPQ	0	0		0	0	3	5	2	0
SFRS3_HUMAN	SFRS3	0	0		1	0	0	0	0	0
SFRS4_HUMAN	SFRS4	0	0		0	0	0	1	0	0
SFRS6_HUMAN	SFRS6	0	0		0	1	0	0	0	0
SFRS9_HUMAN	SFRS9	0	0		0	1	0	1	0	0
SMD1_HUMAN	SNRPD1	0	0		2	4	1	6	1	2
SMD2_HUMAN	SNRPD2	0	0		2	0	6	1	0	0
SMD3_HUMAN	SNRPD3	0	0		1	2	3	5	2	3
SND1_HUMAN	SND1	0	0		1	0	0	0	0	0
SP1_HUMAN	SP1	0	0		1	0	0	0	0	0
SPA5L_HUMAN	SPATA5L1	0	0		0	0	0	1	0	0
SPB12_HUMAN	SERPINB12	0	0		0	0	0	0	0	1
SPF45_HUMAN	RBM17	0	0		0	0	4	2	1	0
SPIN1_HUMAN	SPIN1	0	0		3	5	4	3	0	2
SPIN3_HUMAN	SPIN3	0	0		1	1	1	2	1	1
SPTB2_HUMAN	SPTBN1	0	0		6	6	4	24	15	20
SPTN1_HUMAN	SPTAN1	0	0		13	16	13	27	35	17
SR140_HUMAN	U2SURP	0	0		0	0	0	6	5	2
SSBP_HUMAN	SSBP1	0	0		1	0	0	0	1	0
SSRA_HUMAN	SSR1	0	0		0	0	1	0	0	0
SSRD_HUMAN	SSR4	0	0		0	0	0	1	0	0
SSRG_HUMAN	SSR3	0	0		0	1	0	0	0	0
ST38L_HUMAN	STK38L	0	0		7	9	5	18	12	13
STAU1_HUMAN	STAU1	0	0		0	0	1	0	0	1
STK38_HUMAN	STK38	0	0		35	44	43	46	40	38
STML2_HUMAN	STOML2	0	0		1	0	0	0	0	0
STRBP_HUMAN	STRBP	0	0		1	0	0	0	0	0
SUN2_HUMAN	SUN2	0	0		2	0	0	2	4	1
SYFA_HUMAN	FARSA	0	0		0	1	0	1	0	0
SYIC_HUMAN	IARS	0	0		0	0	0	0	0	1
SYMC_HUMAN	MARS	0	0		0	0	0	0	1	0
SYRC_HUMAN	RARS	0	0		0	1	0	0	0	0
SYTC_HUMAN	TARS	0	0		1	0	0	0	0	0
SYWC_HUMAN	WARS	0	0		1	0	0	0	0	0
TACC3_HUMAN	TACC3	0	0		1	0	0	0	0	0
TAF4_HUMAN	TAF4	0	0		0	0	0	1	0	0
TARB1_HUMAN	TARBP1	0	0		0	0	0	1	0	0
TBA1A_HUMAN	TUBA1A	0	0		1	1	0	0	0	1
TBA1C_HUMAN	TUBA1C	0	0		7	8	10	8	8	6
TBA4A_HUMAN	TUBA4A	0	0		19	18	13	17	6	11
TBA4B_HUMAN	TBA4B	0	0		1	1	1	1	1	1
TBB1_HUMAN	TUBB1	0	0		8	7	6	8	5	3
TBB2A_HUMAN	TUBB2A	0	0		0	2	0	0	0	0
TBB5_HUMAN	TUBB	0	0		9	13	11	12	7	7
TCPA_HUMAN	TCP1	0	0		0	0	0	1	0	2
TCPB_HUMAN	CCT2	0	0		3	4	0	2	3	2
TCPE_HUMAN	CCT5	0	0		0	3	1	1	2	3
TCPG_HUMAN	CCT3	0	0		1	1	0	0	0	1
TCPH_HUMAN	CCT7	0	0		2	0	0	0	2	3
TCPQ_HUMAN	CCT8	0	0		0	0	1	2	0	0
TCPZ_HUMAN	CCT6A	0	0		3	1	0	2	1	1
TERA_HUMAN	VCP	0	0		0	0	4	1	0	0
TGM1_HUMAN	TGM1	0	0		0	1	0	0	0	0
THIL_HUMAN	ACAT1	0	0		1	0	0	0	0	0
THIO_HUMAN	TXN	0	0		1	2	2	0	1	0
TIF1B_HUMAN	TRIM28	0	0		5	8	2	4	3	2
TIM23_HUMAN	TIMM23	0	0		1	1	0	1	0	0
TM1L2_HUMAN	TOM1L2	0	0		0	0	1	0	0	0
TNPO3_HUMAN	TNPO3	0	0		0	1	0	0	0	0
TNR6B_HUMAN	TNRC6B	0	0		0	1	0	0	0	0
TR150_HUMAN	THRAP3	0	0		6	6	0	14	9	8
TRA2A_HUMAN	TRA2A	0	0		1	1	0	0	0	0
TRA2B_HUMAN	TRA2B	0	0		0	1	0	1	2	2
TRAF6_HUMAN	TRAF6	0	0		1	1	0	1	0	0
U5S1_HUMAN	EFTUD2	0	0		0	1	2	2	0	1
UBA1_HUMAN	UBA1	0	0		0	1	0	1	0	0
UN45A_HUMAN	UNC45A	0	0		1	0	0	1	0	0
VIME_HUMAN	VIM	0	0		2	0	2	1	2	0
VIR_HUMAN	KIAA1429	0	0		0	0	0	1	0	0
VPP2_HUMAN	ATP6V0A2	0	0		0	0	0	1	0	0
WRIP1_HUMAN	WRNIP1	0	0		0	0	1	1	0	0
XIAP_HUMAN	XIAP	0	0		1	1	0	0	0	0
XRCC5_HUMAN	XRCC5	0	0		0	0	0	0	1	0
XRCC6_HUMAN	XRCC6	0	0		0	0	0	2	2	0
XRN2_HUMAN	XRN2	0	0		0	0	0	1	0	1
YBOX1_HUMAN	YBX1	0	0		1	1	1	2	3	4
YMEL1_HUMAN	YME1L1	0	0		0	1	0	0	0	0
ZBTB2_HUMAN	ZBTB2	0	0		0	0	0	1	0	0
ZC3HE_HUMAN	ZC3H14	0	0		0	0	1	0	0	0
ZFR_HUMAN	ZFR	0	0		0	0	0	1	0	0

## Sheet: Saint analysis
		SAINT Scores		Total Spectral Counts for TRAF1 and GFP AP/MS						Control dataset IDs and bait peptide counts are also provided for comparison
PROTEIN ID	GENE NAME	TRAF1 Uninduced Saint Score	TRAF1 LMP1 1-231 Saint Score	TRAF1 Uninduced_1	TRAF1 Uninduced_2	TRAF1 LMP1 1-231_1	TRAF1 LMP1 1-231_2	GFP_LMP1 1-231_1	GFP_LMP1 1-231_2	CC1 Control Dataset	CC2 Control Dataset	CC3 Control Dataset	CC4 Control Dataset	CC5 Control Dataset	CC6 Control Dataset	CC7 Control Dataset	CC8 Control Dataset	CC9 Control Dataset	CC10 Control Dataset	CC11 Control Dataset	CC12 Control Dataset	CC13 Control Dataset	CC14 Control Dataset	CC15 Control Dataset	CC16 Control Dataset	CC17 Control Dataset	CC18 Control Dataset	CC19 Control Dataset	CC20 Control Dataset	CC21 Control Dataset	CC22 Control Dataset	CC23 Control Dataset	CC24 Control Dataset	CC27 Control Dataset	CC29 Control Dataset	CC30 Control Dataset	CC31 Control Dataset	CC32 Control Dataset	CC33 Control Dataset
1433E_HUMAN	YWHAE	0	0	0	1	0	0	0	1	0	0	1	9	4	3	0	10	0	5	5	0	0	7	9	0	0	0	0	0	6	0	0	0	1	0	1	1	2	2
1433T_HUMAN	YWHAQ	0	0	1	0	0	0	1	1	0	0	0	5	2	1	0	3	0	1	0	0	0	4	2	0	0	0	0	0	1	0	0	0	1	0	0	0	1	0
2AAA_HUMAN	PPP2R1A	0	0	1	0	0	0	3	4	0	0	0	3	0	0	0	0	0	1	0	0	0	6	0	0	0	0	0	0	0	0	0	0	0	0	0	0	1	0
5NTC_HUMAN	NT5C2	0	0	1	0	0	0	0	0	0	0	0	0	0	0	0	0	0	0	0	0	0	0	1	0	0	0	0	0	0	0	0	0	0	0	0	0	0	0
ABCD3_HUMAN	ABCD3	0	0	0	0	1	0	0	0	0	0	0	0	0	0	0	0	0	0	0	0	0	1	1	0	0	0	0	0	1	0	0	0	0	0	0	0	1	0
ACTA_HUMAN	ACTA2	0	0	5	5	5	6	4	6	29	29	17	29	37	43	0	19	29	28	20	2	13	113	75	27	36	14	0	32	85	88	3	0	18	51	19	33	90	59
ACTB_HUMAN	ACTB	0	0	5	5	7	9	10	6	34	48	95	81	133	123	12	33	91	42	31	7	38	226	140	31	47	22	1	41	361	118	3	0	32	81	34	50	99	83
ACTBL_HUMAN	ACTBL2	0	0	2	3	6	4	4	4	11	17	9	10	21	27	0	8	11	9	6	0	6	58	33	8	17	5	0	5	59	56	2	0	7	27	10	12	47	13
ADT1_HUMAN	SLC25A4	0	0	1	1	1	0	1	0	1	0	0	4	0	1	0	0	0	7	1	0	0	7	29	2	2	2	0	1	0	2	2	1	0	0	2	5	0	1
ADT2_HUMAN	SLC25A5	0	0	6	9	8	10	7	8	2	0	0	5	0	1	0	0	0	8	4	0	0	7	31	4	3	2	0	1	0	4	4	1	0	0	1	5	0	1
ADT3_HUMAN	SLC25A6	0	0	2	2	3	0	3	1	1	0	0	5	0	1	0	0	0	7	1	0	0	7	29	2	2	2	0	1	0	2	2	1	0	0	2	5	0	1
AHSA1_HUMAN	AHSA1	0	0	1	1	1	0	0	0	0	0	0	0	0	0	0	0	0	0	0	0	0	0	0	0	0	0	0	0	0	0	0	0	0	0	0	0	0	0
AIFM1_HUMAN	AIFM1	0.43	0	1	3	0	0	0	0	0	0	0	0	0	0	0	1	0	1	0	0	0	3	0	0	0	0	0	0	0	0	0	0	0	0	0	0	0	0
AIM1_HUMAN	AIM1	0	0	0	0	1	0	0	0	0	0	0	0	0	0	0	0	0	0	0	0	0	0	0	0	0	0	0	0	0	0	0	0	0	0	0	0	0	0
AKP8L_HUMAN	AKAP8L	0.79	0	2	1	1	0	0	0	0	0	0	0	0	0	0	0	0	0	0	0	0	0	0	0	0	0	0	0	0	0	0	0	0	0	0	0	0	0
AL3A2_HUMAN	ALDH3A2	0	0	0	1	0	0	0	0	0	0	0	0	0	0	0	0	0	0	0	0	0	1	0	0	0	0	0	0	1	0	0	0	0	0	0	0	0	0
ALBU_HUMAN	ALB	0	0	0	3	0	3	3	3	0	3	0	0	0	0	0	0	1	0	0	0	0	3	2	0	6	0	0	0	0	0	0	0	0	0	0	0	4	1
AMOT_HUMAN	AMOT	0	0	0	1	0	0	0	0	0	0	0	0	0	0	0	0	0	0	0	0	0	2	0	0	0	0	0	0	0	0	0	0	0	0	0	0	0	0
ANFY1_HUMAN	ANKFY1	0	0.23	0	0	3	0	0	3	0	0	0	0	0	0	0	1	0	1	1	0	0	2	0	0	0	0	0	0	0	0	0	0	0	0	0	0	0	0
ANM1_HUMAN	PRMT1	0.1	0.22	2	3	4	2	3	3	0	0	0	0	0	0	0	3	0	1	0	0	0	0	1	0	0	0	0	0	1	0	1	0	0	0	0	0	0	0
ANM5_HUMAN	PRMT5	0	0	53	43	50	65	46	49	45	37	14	20	6	8	26	76	29	92	27	23	18	26	51	3	13	4	55	3	23	35	75	60	11	16	143	36	3	4
ANXA2_HUMAN	ANXA2	0	0	1	0	0	0	0	0	0	0	0	9	2	3	0	1	0	0	0	0	0	4	5	0	0	0	0	0	0	0	0	0	0	0	0	0	2	0
ANXA5_HUMAN	ANXA5	0.23	0	0	2	1	0	0	0	0	0	0	0	0	0	0	0	0	0	0	0	0	2	3	0	0	0	0	0	0	0	0	0	0	0	0	0	0	0
APC_HUMAN	APC	0.99	0	3	4	1	0	0	0	0	0	0	0	0	0	0	0	0	0	0	0	0	0	0	0	0	0	0	0	0	0	0	0	0	0	0	0	0	0
APOA1_HUMAN	APOA1	0	0.47	0	0	0	2	0	0	0	0	0	0	0	0	0	0	0	0	0	0	0	0	0	0	0	0	0	0	0	0	0	0	0	0	0	0	0	0
ARF1_HUMAN	ARF1	0.18	0.09	2	2	2	0	3	2	0	0	0	0	0	0	0	0	0	0	0	0	0	3	1	0	0	0	0	0	0	0	0	0	0	0	0	0	0	0
ARHG2_HUMAN	ARHGEF2	0	0	0	0	0	1	0	0	0	0	0	0	0	0	0	0	0	0	1	0	0	0	0	0	0	0	0	0	0	0	0	0	0	0	0	0	0	0
ARMC8_HUMAN	ARMC8	0	0	0	1	0	0	0	0	0	0	0	0	0	0	0	0	0	0	0	0	0	0	0	0	0	0	0	0	0	0	0	0	0	0	0	0	0	0
AT1A1_HUMAN	ATP1A1	0	0	0	1	0	0	0	0	0	0	0	0	0	0	0	0	0	4	0	0	0	5	3	0	0	0	0	0	0	2	0	0	0	0	0	0	0	0
AT1A2_HUMAN	ATP1A2	0	0	1	0	0	0	0	0	0	0	0	0	0	0	0	0	0	3	0	0	0	0	0	0	0	0	0	0	0	0	0	0	0	0	0	0	0	0
ATD3A_HUMAN	ATAD3A	0	0	0	0	6	4	0	0	1	0	0	0	1	1	0	0	0	0	3	0	0	20	7	2	0	0	0	0	3	0	0	0	0	0	0	0	2	10
ATD3B_HUMAN	ATAD3B	0	0.35	0	0	11	7	0	0	0	0	0	0	0	0	0	0	0	0	3	0	0	13	2	2	0	0	0	0	3	0	0	0	0	0	0	0	0	7
ATPA_HUMAN	ATP5A1	0	0	1	2	2	0	0	0	1	0	1	0	3	1	0	0	6	13	7	1	1	17	20	0	7	3	2	0	15	5	0	1	7	0	10	0	0	4
ATPB_HUMAN	ATP5B	0	0	1	4	1	0	0	0	2	0	1	3	3	2	0	2	10	24	6	3	2	29	20	0	12	2	0	0	15	3	0	0	11	1	7	1	4	6
AXA2L_HUMAN	AXA2L_HUMAN	0.47	0	2	0	0	0	0	0	0	0	0	0	0	0	0	0	0	0	0	0	0	0	0	0	0	0	0	0	0	0	0	0	0	0	0	0	0	0
BAG2_HUMAN	BAG2	0	0	1	1	1	0	0	0	0	0	0	0	0	0	0	0	2	2	0	0	0	0	0	0	0	0	0	0	0	0	1	0	0	0	0	0	0	0
BAT2_HUMAN	BAT2_HUMAN	0	0.47	0	0	2	0	0	0	0	0	0	0	0	0	0	0	0	0	0	0	0	0	0	0	0	0	0	0	0	0	0	0	0	0	0	0	0	0
BCLF1_HUMAN	BCLAF1	0	0	2	4	9	0	4	3	18	12	7	3	0	0	0	7	0	1	0	2	0	0	0	0	1	0	0	4	1	2	0	0	2	0	2	2	3	11
BIRC2_HUMAN	BIRC2	1	0.97	11	14	8	2	0	0	0	0	0	0	0	0	0	0	0	0	0	0	0	0	0	0	0	0	0	0	0	0	0	0	0	0	0	0	0	0
BIRC3_HUMAN	BIRC3	0.96	0.97	2	3	5	2	0	0	0	0	0	0	0	0	0	0	0	0	0	0	0	0	0	0	0	0	0	0	0	0	0	0	0	0	0	0	0	0
BLMH_HUMAN	BLMH	0	0	1	0	0	0	0	0	0	0	0	0	0	0	0	0	0	0	0	0	0	0	0	0	0	0	0	0	1	0	0	0	0	0	0	0	0	0
BNC2_HUMAN	BNC2	0	0	0	0	1	0	0	0	0	0	0	0	0	0	0	0	0	0	0	0	0	0	0	0	0	0	0	0	0	0	0	0	0	0	0	0	0	0
BOLA2_HUMAN	BOLA2B;BOLA2	0.43	0.21	3	1	2	0	0	0	0	0	0	0	0	0	0	0	0	0	0	0	0	0	0	0	0	0	1	0	0	0	2	2	0	0	0	0	0	0
C1QBP_HUMAN	C1QBP	0	0	4	5	1	1	1	0	7	1	1	5	2	1	1	4	1	4	2	2	3	14	9	0	0	0	0	0	17	1	2	0	0	0	2	2	0	0
CAH2_HUMAN	CA2	0.46	0.4	2	2	4	0	3	2	0	0	0	0	0	0	0	0	0	0	0	0	0	0	0	0	0	0	0	0	0	0	0	0	0	0	0	0	0	0
CAPR1_HUMAN	CAPRIN1	0	0	2	2	1	0	0	0	1	0	0	2	1	3	0	0	0	2	4	0	0	3	0	0	0	0	0	0	1	0	0	2	0	0	0	2	29	0
CBX1_HUMAN	CBX1	0	0	0	0	1	0	0	0	0	0	0	0	0	0	0	0	0	0	0	0	0	0	2	0	0	0	0	0	1	0	0	0	0	0	0	0	0	0
CCD37_HUMAN	CCDC37	0	0	0	1	0	0	0	0	0	0	0	0	0	0	0	0	0	0	0	0	0	0	0	0	0	0	0	0	0	0	0	0	0	0	0	0	0	0
CDC37_HUMAN	CDC37	0	0	1	0	1	0	0	0	0	0	0	0	0	0	0	0	0	1	0	0	0	3	0	0	0	0	0	0	2	0	0	0	0	0	0	0	0	2
CDC5L_HUMAN	CDC5L	0	0	1	0	1	0	2	2	0	0	0	0	0	0	0	0	0	0	2	0	0	0	0	0	0	0	0	0	0	0	2	0	0	0	0	0	5	2
CH60_HUMAN	HSPD1	0	0	1	1	4	0	2	0	9	2	8	15	4	4	0	12	2	16	6	0	0	31	31	1	3	2	0	2	31	0	0	0	9	9	2	4	3	3
CK084_HUMAN	C11orf84	0	0	4	8	7	7	6	4	4	0	2	2	0	0	0	3	7	14	2	2	0	8	8	5	7	1	0	0	3	9	7	3	6	4	4	18	0	0
CKAP5_HUMAN	CKAP5	0.01	0	0	2	1	0	3	0	0	0	1	0	0	0	0	0	0	5	3	0	0	0	1	0	0	0	0	0	0	0	1	0	0	0	0	1	0	0
CLAP2_HUMAN	CLASP2	0	0.1	3	1	12	0	14	13	1	0	0	0	0	0	0	0	4	0	0	0	0	0	0	1	0	0	0	0	1	2	1	0	0	0	4	1	0	0
CLH1_HUMAN	CLTC	0	0	0	0	0	0	0	2	2	0	1	1	2	0	2	5	3	28	8	1	1	21	26	0	7	0	0	0	28	0	0	0	4	2	2	1	1	1
CLPX_HUMAN	CLPX	0	0.55	0	0	2	1	1	0	0	0	0	0	0	0	0	0	0	0	1	0	0	0	0	0	0	0	0	0	0	0	0	0	0	0	0	0	0	0
CLUS_HUMAN	CLU	0	0	0	1	0	0	0	0	0	0	0	0	0	0	0	0	0	0	0	0	0	0	0	0	0	0	0	0	0	0	0	0	0	0	0	0	0	0
CMC1_HUMAN	SLC25A12	0	0	0	0	1	0	0	0	0	0	0	0	0	0	0	0	0	0	0	0	0	0	0	0	0	0	0	0	0	0	0	0	0	0	0	0	0	0
CO1A1_HUMAN	COL1A1	0	0	0	0	1	0	0	0	0	0	0	0	0	0	0	0	0	0	0	0	0	0	0	0	0	0	0	0	0	0	0	0	0	0	0	0	0	0
COEA1_HUMAN	COL14A1	0	0	1	1	1	0	1	1	0	0	0	0	0	0	0	0	0	0	0	0	0	0	0	0	0	0	0	0	0	0	0	0	0	0	0	0	0	0
COF1_HUMAN	CFL1	0	0	3	1	1	0	2	1	2	0	4	7	1	1	2	2	4	0	1	2	5	10	6	0	1	0	0	0	4	0	0	0	1	0	0	0	0	1
COR1C_HUMAN	CORO1C	0	0	0	0	1	1	2	1	7	0	2	10	7	6	0	2	1	3	0	0	3	27	9	0	0	0	0	0	4	0	0	0	0	0	1	0	13	13
CPSF2_HUMAN	CPSF2	0	0	0	0	1	0	0	0	0	0	0	0	0	0	0	0	0	0	0	0	0	0	0	0	0	0	0	0	0	0	0	0	0	0	0	0	0	0
CPSF5_HUMAN	NUDT21	0	0.02	0	0	0	2	0	0	2	0	0	0	0	0	0	3	0	2	0	2	0	1	1	0	0	0	0	0	1	0	0	0	0	0	0	0	1	0
CPSF6_HUMAN	CPSF6	0	0	0	0	1	2	0	0	3	0	3	1	0	0	0	3	0	3	0	1	0	2	2	0	0	0	0	0	0	0	0	0	0	0	0	0	0	0
CTNA1_HUMAN	CTNNA1	0.24	0	2	0	0	0	0	0	0	0	0	0	0	0	0	0	0	0	0	0	0	1	2	0	0	0	0	0	1	0	0	0	0	0	0	0	0	0
CUL1_HUMAN	CUL1	0	0	0	0	1	0	0	0	0	0	0	0	0	0	0	0	0	0	0	0	0	0	0	0	0	0	0	0	0	0	0	0	0	0	0	0	0	0
CYTA_HUMAN	CSTA	0	0.47	0	0	0	2	0	0	0	0	0	0	0	0	0	0	0	0	0	0	0	0	0	0	0	0	0	0	0	0	0	0	0	0	0	0	0	0
DAPLE_HUMAN	CCDC88C	0	0	0	1	1	0	2	0	0	0	0	0	0	0	0	0	0	0	0	0	0	0	0	0	0	0	0	0	0	0	0	0	0	0	0	0	0	0
DBLOH_HUMAN	DIABLO	0.95	0	8	8	0	0	0	0	0	0	0	0	0	0	0	5	0	0	0	0	0	0	0	0	0	0	0	0	0	0	0	0	0	0	0	0	0	0
DBPA_HUMAN	DBPA_HUMAN	0.49	0.49	1	3	1	3	2	2	0	0	0	0	0	0	0	0	0	0	0	0	0	0	0	0	0	0	0	0	0	0	0	0	0	0	0	0	0	0
DCAF7_HUMAN	DCAF7	0.96	0	2	3	1	0	0	0	0	0	0	0	0	0	0	0	0	0	0	0	0	0	0	0	0	0	0	0	0	0	0	0	0	0	0	0	0	0
DDB1_HUMAN	DDB1	0	0	1	1	1	0	2	0	2	0	0	1	0	0	0	1	0	1	3	0	0	2	2	0	0	0	0	0	0	0	0	0	0	0	0	1	0	0
DDX17_HUMAN	DDX17	0	0	2	3	3	0	1	1	3	0	0	1	0	0	0	5	2	13	6	5	1	3	10	0	4	0	2	1	29	0	12	8	1	5	4	9	43	31
DDX21_HUMAN	DDX21	0	0	0	1	4	0	3	3	3	0	0	0	0	0	0	1	0	13	13	2	0	5	10	0	1	0	2	0	2	1	3	6	0	0	0	1	36	24
DDX3X_HUMAN	DDX3X	0	0	2	6	5	4	3	3	2	0	2	9	1	0	0	12	0	10	3	3	0	7	9	0	0	0	0	3	14	0	3	4	0	2	1	11	34	9
DDX5_HUMAN	DDX5	0	0	1	1	4	6	3	5	5	0	0	1	0	0	0	3	2	8	10	5	1	1	8	0	3	0	7	2	16	0	13	4	1	4	4	12	38	27
DHX15_HUMAN	DHX15	0	0	1	3	7	4	1	3	2	0	0	0	0	0	0	1	1	2	0	0	1	3	5	0	3	0	2	0	3	2	17	12	4	0	11	0	3	2
DHX30_HUMAN	DHX30	0	0	0	0	0	0	2	1	0	0	0	0	0	0	1	0	0	0	0	0	0	1	0	0	0	0	0	0	4	0	2	0	0	0	2	0	4	8
DHX36_HUMAN	DHX36	0	0	0	1	0	0	0	0	0	0	0	0	0	0	0	0	0	0	0	0	0	0	0	0	0	0	0	0	0	0	0	0	0	0	0	0	0	0
DHX9_HUMAN	DHX9	0	0	3	1	5	2	5	7	2	0	0	1	0	0	0	12	0	30	11	10	0	15	11	1	21	1	0	0	16	3	7	5	5	2	24	24	93	25
DJC10_HUMAN	DNAJC10	0.82	0.37	3	2	2	0	0	0	0	0	0	0	0	0	0	0	0	0	0	0	0	2	0	0	0	0	0	0	0	0	0	0	0	0	0	0	0	0
DNJA1_HUMAN	DNAJA1	0	0	2	3	2	0	1	1	0	0	0	0	1	2	0	0	1	5	2	0	0	4	5	0	0	0	0	0	2	0	0	1	0	1	0	2	0	0
DNJA2_HUMAN	DNAJA2	0	0	1	0	0	0	1	0	0	0	0	0	0	0	0	2	0	7	1	0	0	2	4	0	0	0	0	0	2	1	0	0	0	0	1	1	0	0
DNJA3_HUMAN	DNAJA3	0	0	0	0	1	0	0	1	0	0	0	0	0	0	0	0	0	2	0	0	0	0	0	0	0	0	0	0	0	0	0	0	0	0	0	0	0	0
DNJB1_HUMAN	DNAJB1	0	0	1	0	0	0	0	0	0	0	0	0	0	0	0	0	0	0	0	0	0	0	0	0	0	0	0	0	0	0	0	0	0	0	0	0	0	0
DNJC7_HUMAN	DNAJC7	0	0	1	0	0	0	0	0	0	0	0	0	0	0	0	0	0	0	0	0	0	1	0	0	0	0	0	0	0	0	0	0	0	0	0	0	0	0
DSG2_HUMAN	DSG2	0	0	0	0	1	0	0	0	0	0	1	0	1	2	0	0	0	0	0	0	0	13	4	0	0	0	0	0	3	0	0	0	0	0	0	0	6	2
DYR1A_HUMAN	DYRK1A	0.47	0	2	0	0	0	0	0	0	0	0	0	0	0	0	0	0	0	0	0	0	0	0	0	0	0	0	0	0	0	0	0	0	0	0	0	0	0
E2AK3_HUMAN	EIF2AK3	0.72	0.79	3	3	4	3	1	3	0	0	0	0	0	0	0	0	0	0	0	0	0	0	0	0	0	0	0	0	0	0	0	0	0	0	0	0	0	0
E2F7_HUMAN	E2F7	0	0.4	1	2	8	3	2	4	2	0	0	1	0	0	0	0	0	1	0	1	1	0	0	0	0	0	4	0	0	0	0	2	0	0	5	0	0	0
E41L3_HUMAN	EPB41L3	0	0	0	0	1	0	0	0	0	0	0	0	0	0	0	0	0	2	1	0	0	1	0	0	0	0	0	0	0	0	0	2	0	0	0	0	1	0
E9PGZ2_HUMAN	E9PGZ2_HUMAN	0	0	0	0	1	0	0	0	0	0	0	0	0	0	0	0	0	0	0	0	0	0	0	0	0	0	0	0	0	0	0	0	0	0	0	0	0	0
ECH1_HUMAN	ECH1	0.98	0.99	15	7	12	9	0	0	0	0	0	0	0	0	0	0	0	0	0	0	0	3	2	0	0	0	0	0	2	0	0	0	0	0	0	0	0	0
ECM1_HUMAN	ECM1	0	0	1	0	0	0	0	0	0	0	0	0	0	0	0	0	0	0	0	0	0	0	0	0	0	0	0	0	0	0	0	0	0	0	0	0	0	0
EF1A1_HUMAN	EEF1A1	0	0	2	4	2	1	3	4	12	10	3	21	4	10	0	26	12	17	14	11	5	30	30	3	5	0	7	5	14	4	13	5	7	13	10	12	7	10
EF1A2_HUMAN	EEF1A2	0	0	4	3	3	9	6	4	7	4	2	15	2	6	0	16	6	6	10	9	3	13	16	3	5	0	7	3	6	2	3	2	4	10	7	8	4	8
EF1B_HUMAN	EEF1B2	0	0	0	0	1	1	1	2	2	2	0	2	1	1	0	5	5	4	2	0	0	4	3	0	1	0	0	0	1	0	2	2	2	2	2	1	0	0
EF1D_HUMAN	EEF1D	0	0	0	0	0	2	0	0	1	0	1	0	0	0	0	3	3	5	1	0	0	2	0	0	0	0	0	0	2	0	0	1	2	3	1	0	1	0
EF1G_HUMAN	EEF1G	0	0	2	2	3	2	2	1	5	1	2	4	0	0	0	8	5	6	8	1	0	5	9	1	0	0	2	0	6	0	1	5	7	3	4	0	0	4
EF2_HUMAN	EEF2	0	0	1	3	1	1	3	2	0	0	0	10	0	1	0	1	0	2	6	0	0	25	19	0	0	0	0	0	10	1	1	1	0	1	0	0	3	1
EIF3A_HUMAN	EIF3A	0	0.02	2	2	4	0	0	2	1	0	0	2	0	0	0	1	0	4	1	0	0	1	2	0	0	0	0	0	2	0	0	0	0	0	0	0	6	0
EIF3B_HUMAN	EIF3B	0	0.14	1	1	1	3	0	0	1	0	0	1	0	0	0	1	0	3	2	0	0	1	2	0	0	0	0	0	0	0	0	0	0	0	0	0	0	0
EIF3E_HUMAN	EIF3E	0	0	2	0	0	2	1	0	0	0	0	0	0	0	0	0	0	4	0	0	0	7	3	0	1	0	0	0	2	0	0	0	0	0	0	0	9	0
EIF3F_HUMAN	EIF3F	0	0	2	0	0	4	0	1	0	0	0	1	0	0	0	2	0	5	0	0	0	3	6	0	1	0	0	1	1	0	0	0	0	0	0	0	5	0
EIF3G_HUMAN	EIF3G	0.01	0.01	2	2	1	2	0	0	1	0	0	2	0	0	0	2	0	3	4	0	0	0	0	0	0	0	0	2	0	0	0	0	0	0	0	0	2	0
EIF3K_HUMAN	EIF3K	0	0	1	0	0	1	0	0	0	0	0	0	0	0	0	0	0	0	0	0	0	0	0	0	0	0	0	0	0	0	0	0	0	0	0	0	0	0
EIF3L_HUMAN	EIF3L	0.03	0.1	3	0	2	4	0	0	1	0	0	0	0	0	0	0	0	8	2	0	0	1	2	0	0	0	0	2	0	0	0	0	0	0	0	0	1	0
EIF3M_HUMAN	EIF3M	0	0	1	0	0	0	0	0	0	0	0	2	0	0	0	1	1	4	0	0	0	0	5	0	1	0	0	0	0	0	0	0	0	1	0	0	2	0
ELAV1_HUMAN	ELAVL1	0	0	0	0	2	3	0	0	0	0	0	0	0	0	0	6	1	5	0	0	0	0	0	1	6	0	0	0	4	0	0	0	0	0	2	6	5	0
EMD_HUMAN	EMD	0	0.48	1	1	2	0	1	0	0	0	0	0	0	0	0	0	0	0	0	0	0	0	0	0	0	0	0	0	0	0	0	0	0	0	0	0	0	0
ENOA_HUMAN	ENO1	0	0	0	2	0	0	1	0	0	0	0	10	1	1	0	5	0	5	5	0	0	29	27	0	0	0	0	0	15	0	0	0	0	0	0	0	9	4
EPIPL_HUMAN	EPIPL_HUMAN	0	0	0	0	1	0	1	0	0	0	0	0	0	0	0	0	0	0	0	0	0	0	0	0	0	0	0	0	0	0	0	0	0	0	0	0	0	0
EWS_HUMAN	EWSR1	0	0	0	2	0	0	0	0	21	5	5	8	1	0	0	14	0	3	3	0	1	3	0	0	0	0	0	0	0	0	0	0	0	0	0	16	3	0
EXOC2_HUMAN	EXOC2	0	0	1	0	0	0	0	0	0	0	0	0	0	0	0	0	0	0	0	0	0	0	0	0	0	0	0	0	0	0	0	0	0	0	0	0	0	0
F263_HUMAN	PFKFB3	0	0	0	0	0	0	1	0	0	0	0	0	0	0	0	0	0	0	0	0	0	0	0	0	0	0	0	0	0	0	0	0	0	0	0	0	0	0
F6SA91_HUMAN	F6SA91_HUMAN	0	0	0	0	1	0	0	0	0	0	0	0	0	0	0	0	0	0	0	0	0	0	0	0	0	0	0	0	0	0	0	0	0	0	0	0	0	0
F8VVA1_HUMAN	F8VVA1_HUMAN	0	0	0	0	0	1	0	0	0	0	0	0	0	0	0	0	0	0	0	0	0	0	0	0	0	0	0	0	0	0	0	0	0	0	0	0	0	0
FAS_HUMAN	FASN	0	0	1	0	4	0	0	0	15	2	0	9	2	2	0	14	0	13	2	0	0	25	14	0	0	0	0	0	9	0	4	1	0	0	0	0	3	2
FBX22_HUMAN	FBXO22	0	0	0	1	1	0	1	0	0	0	0	0	0	0	0	0	0	0	0	0	0	0	0	0	0	0	0	0	0	0	0	0	0	0	0	0	0	0
FBX28_HUMAN	FBXO28	1	1	18	16	26	17	0	0	0	0	0	0	0	0	0	0	0	0	0	0	0	0	0	0	0	0	0	0	0	0	0	0	0	0	0	0	0	0
FILA2_HUMAN	FLG2	0	0	0	0	1	0	0	0	0	0	0	0	0	0	0	0	0	0	0	0	0	0	0	0	0	0	0	0	0	0	0	0	0	0	0	0	0	0
FIP1_HUMAN	FIP1L1	0	0	0	0	0	1	0	0	3	0	0	0	0	0	0	0	0	2	0	0	0	0	2	0	0	0	0	0	0	0	0	0	0	0	0	0	0	1
FLNA_HUMAN	FLNA	0	0	28	32	53	27	42	45	24	12	33	45	52	58	0	49	21	79	47	21	5	42	28	0	3	0	7	4	7	37	2	4	5	11	9	15	2	5
FLNB_HUMAN	FLNB	0	0	0	0	1	0	2	5	4	0	2	4	30	30	0	5	0	7	4	0	0	4	2	0	0	0	2	0	2	0	0	0	1	0	0	1	0	1
FLNC_HUMAN	FLNC	0	0	1	1	0	0	0	0	4	0	2	3	3	3	0	3	0	3	4	0	0	0	2	0	0	0	2	0	2	0	0	0	1	0	0	1	0	1
FRYL_HUMAN	FRYL	0	0	0	0	1	0	4	5	0	0	0	0	0	0	0	0	0	0	0	1	0	0	0	0	0	0	0	0	0	0	0	0	0	0	0	0	0	0
FUS_HUMAN	FUS	0	0	0	0	2	0	0	0	14	13	7	21	3	3	0	39	0	8	6	0	0	4	4	0	2	0	0	0	14	0	0	0	0	0	0	26	8	3
FXR2_HUMAN	FXR2	0	0	1	0	0	0	0	0	0	0	0	0	0	0	0	0	0	0	0	0	0	0	0	0	0	0	0	0	0	0	0	0	0	0	0	0	6	0
FXRD1_HUMAN	FOXRED1	0	0	0	0	1	0	0	0	0	0	0	0	0	0	0	0	0	0	0	0	0	0	0	0	0	0	0	0	0	0	0	0	0	0	0	0	0	0
G3BP1_HUMAN	G3BP1	0	0	1	1	2	1	1	1	2	0	0	2	0	0	0	3	0	11	4	0	0	4	2	0	0	0	0	0	9	0	2	0	0	0	0	5	51	0
G3BP2_HUMAN	G3BP2	0	0	0	1	1	0	0	0	0	0	0	0	0	0	0	0	0	0	2	0	0	0	0	0	0	0	0	0	0	0	0	0	0	0	0	0	6	0
G3P_HUMAN	GAPDH	0	0	2	2	2	0	2	0	2	0	0	11	10	13	0	13	0	2	6	0	0	33	22	0	0	0	0	0	22	1	0	0	0	0	0	1	2	9
G6PI_HUMAN	GPI	0	0	0	0	1	0	0	0	0	0	0	0	0	0	0	0	0	0	0	0	0	16	8	0	0	0	0	0	1	0	0	0	0	0	0	0	0	0
GCN1L_HUMAN	GCN1L1	0	0.15	0	0	2	0	0	0	0	0	0	0	0	0	0	0	0	3	0	0	0	2	2	0	0	0	0	0	0	0	0	0	0	0	0	0	0	0
GDIA_HUMAN	GDI1	0	0	0	0	0	0	1	0	0	0	0	0	0	0	0	0	2	1	0	0	0	5	6	0	0	0	0	0	0	0	0	0	0	0	0	0	1	0
GNAI3_HUMAN	GNAI3	0	0	0	0	1	0	0	0	0	0	0	0	0	0	0	0	0	0	0	0	0	7	10	0	0	0	0	0	4	0	0	0	0	0	0	1	3	7
GNL3_HUMAN	GNL3	0	0	1	0	1	1	0	0	0	0	0	0	0	0	0	0	0	0	2	0	0	0	0	0	0	0	0	0	0	0	3	0	0	0	0	0	5	3
GOGA3_HUMAN	GOLGA3	1	0.97	3	6	2	2	0	0	0	0	0	0	0	0	0	0	0	0	0	0	0	0	0	0	0	0	1	0	0	0	0	0	0	0	0	0	0	0
GRDN_HUMAN	CCDC88A	0	0	1	1	0	0	2	0	0	0	0	0	0	0	0	0	0	0	0	0	0	0	0	0	0	0	0	0	0	0	0	0	0	0	0	0	0	0
GRP75_HUMAN	HSPA9	0	0	17	18	13	1	8	4	7	0	0	2	1	1	0	12	3	17	7	0	0	13	10	0	2	0	0	4	7	1	3	2	4	4	0	1	3	4
GRP78_HUMAN	HSPA5	0	0	15	22	14	12	10	11	12	2	0	13	4	6	0	14	6	16	10	7	3	16	13	0	2	0	1	2	14	9	4	3	3	4	1	2	5	5
GRWD1_HUMAN	GRWD1	0	0	0	0	0	1	0	1	0	0	0	0	0	0	0	0	0	3	2	0	0	0	1	0	0	0	0	0	3	0	0	0	0	0	0	0	9	0
H12_HUMAN	HIST1H1C	0	0	1	5	5	10	5	4	3	0	3	8	1	0	7	3	4	21	18	3	1	8	16	1	15	11	10	0	0	4	2	20	3	8	4	44	76	18
H2A1B_HUMAN	HIST1H2AB;HIST1...	0	0	1	1	1	1	1	0	6	3	6	5	4	6	0	4	4	12	6	1	1	7	25	2	12	7	2	0	63	3	3	1	4	9	4	53	59	8
H2AV_HUMAN	H2AFV	0	0	0	1	1	1	0	0	6	2	0	3	2	2	0	3	2	4	4	1	1	2	7	2	8	6	2	0	9	2	1	1	2	5	1	29	7	10
H2B2E_HUMAN	HIST2H2BE	0	0	1	3	3	3	0	0	6	2	10	6	2	4	0	8	2	29	11	0	0	11	9	0	15	5	0	1	115	2	0	0	3	4	3	91	45	15
H3BQF0_HUMAN	H3BQF0_HUMAN	0	0	1	0	0	1	0	0	0	0	0	0	0	0	0	0	0	0	0	0	0	0	0	0	0	0	0	0	0	0	0	0	0	0	0	0	0	0
H4_HUMAN	HIST1H4A;HIST1H...	0	0	1	5	6	8	3	2	10	3	14	5	6	8	0	9	5	23	10	0	1	7	11	10	16	5	0	3	132	7	1	2	6	11	5	156	82	9
HDAC2_HUMAN	HDAC2	0	0	1	0	0	0	0	0	2	0	0	0	0	0	0	0	0	1	1	0	0	0	1	0	1	0	0	0	4	1	0	1	0	0	0	0	0	0
HEMH_HUMAN	FECH	0.47	0	0	2	0	0	0	0	0	0	0	0	0	0	0	0	0	0	0	0	0	0	0	0	0	0	0	0	0	0	0	0	0	0	0	0	0	0
HNRCL_HUMAN	HNRNPCL1	0	0	1	3	1	1	0	0	2	0	0	0	0	0	0	4	0	1	1	7	0	0	0	1	3	3	1	0	7	0	0	1	0	0	3	6	4	7
HNRDL_HUMAN	HNRNPDL	0	0	0	1	1	1	0	0	0	0	0	1	0	0	0	3	0	5	0	0	0	2	6	0	3	0	0	0	1	0	0	0	0	0	1	11	0	3
HNRGT_HUMAN	HNRGT_HUMAN	0	0	1	1	1	1	1	0	0	0	0	0	0	0	0	0	0	0	0	0	0	0	0	0	0	0	0	0	0	0	0	0	0	0	0	0	0	0
HNRH1_HUMAN	HNRNPH1	0	0	10	11	11	10	8	6	9	2	4	7	0	0	0	10	2	7	6	4	1	6	21	5	7	0	3	0	19	4	5	6	3	3	8	19	25	4
HNRH3_HUMAN	HNRNPH3	0	0	0	1	1	0	0	0	0	0	0	0	0	0	0	0	0	0	0	0	0	0	2	0	3	0	0	0	3	0	0	0	0	0	1	7	5	0
HNRL1_HUMAN	HNRNPUL1	0	0	2	0	0	0	0	0	0	0	0	0	0	0	0	0	0	9	1	0	0	0	4	0	1	0	0	0	1	0	0	0	0	0	0	15	4	0
HNRPC_HUMAN	HNRNPC	0	0	2	1	3	0	0	1	3	0	0	1	0	0	0	8	1	4	2	7	0	0	3	3	12	6	1	0	9	0	2	3	0	4	6	11	9	21
HNRPD_HUMAN	HNRNPD	0	0	1	1	3	1	1	1	3	2	0	1	0	0	0	7	2	10	8	0	4	3	7	0	6	1	0	0	4	0	2	2	2	2	6	7	0	1
HNRPF_HUMAN	HNRNPF	0	0	4	6	7	6	8	7	3	0	2	5	0	0	0	7	2	3	2	2	1	5	21	2	4	0	2	0	17	2	6	2	2	1	5	12	23	1
HNRPK_HUMAN	HNRNPK	0	0	10	13	13	14	11	10	10	10	2	20	3	4	0	34	2	27	14	7	4	20	23	0	10	1	14	5	13	5	6	4	1	2	24	9	20	3
HNRPL_HUMAN	HNRNPL	0	0	6	8	9	0	3	3	0	1	0	3	0	0	2	14	7	18	11	4	4	6	8	0	15	0	0	0	8	4	1	0	1	1	7	4	6	0
HNRPM_HUMAN	HNRNPM	0	0	2	6	13	8	10	7	1	0	0	2	0	0	0	1	0	19	2	16	8	20	8	5	17	5	0	2	15	0	9	4	14	26	14	17	149	31
HNRPQ_HUMAN	SYNCRIP	0	0	4	4	5	1	1	3	0	0	0	0	0	0	1	6	4	8	11	2	3	0	5	1	5	0	5	1	9	1	6	2	2	2	7	7	10	3
HNRPR_HUMAN	HNRNPR	0	0	2	3	5	5	4	0	1	0	0	0	0	0	2	9	2	2	9	4	3	0	3	0	2	0	2	0	9	2	4	0	0	2	5	7	3	6
HNRPU_HUMAN	HNRNPU	0	0	4	5	10	6	5	9	12	2	1	4	0	1	0	14	4	26	16	5	4	13	21	0	9	0	5	0	18	7	6	8	4	4	12	25	22	2
HOME1_HUMAN	HOMER1	0.5	0	3	1	1	0	1	1	0	0	0	0	0	0	0	0	0	0	0	0	0	0	0	0	0	0	2	0	0	0	0	0	0	0	0	0	0	0
HS105_HUMAN	HSPH1	0.48	0	2	0	0	0	0	0	0	0	0	0	0	0	0	0	0	0	0	0	0	0	0	0	0	0	0	0	1	0	0	0	0	0	0	0	0	0
HS71L_HUMAN	HSPA1L	0	0	19	24	18	14	11	11	20	9	1	8	0	0	2	21	10	21	15	5	1	16	11	3	5	1	4	0	21	7	25	10	9	10	6	8	16	9
HS74L_HUMAN	HSPA4L	0.47	0	0	2	1	0	0	0	0	0	0	0	0	0	0	0	0	0	0	0	0	0	0	0	0	0	0	0	0	0	0	0	0	0	0	0	0	0
HS902_HUMAN	HS902_HUMAN	0.97	0.64	4	3	3	1	1	1	0	0	0	0	0	0	0	0	0	0	0	0	0	0	0	0	0	0	0	0	0	0	0	0	0	0	0	0	0	0
HS90A_HUMAN	HSP90AA1	0	0	10	9	7	3	2	5	23	10	1	25	1	2	0	59	0	24	23	3	0	51	47	0	4	0	0	6	29	1	0	0	2	4	3	0	10	18
HS90B_HUMAN	HSP90AB1	0	0	4	4	2	0	2	2	12	7	1	26	4	5	0	38	0	23	22	4	0	44	36	0	3	0	0	4	31	1	0	0	3	4	8	1	9	17
HSP71_HUMAN	HSPA1A;HSPA1B	0	0	29	25	23	20	15	18	31	16	1	13	1	0	2	47	16	41	33	27	16	37	26	7	14	3	13	2	30	12	29	18	13	22	17	11	29	24
HSP74_HUMAN	HSPA4	0.11	0	2	0	1	0	0	0	0	0	0	0	0	0	0	0	0	0	0	0	0	5	1	0	0	0	0	0	0	0	0	0	0	0	0	0	2	1
HSP77_HUMAN	HSP77_HUMAN	0.74	0.64	4	5	2	7	3	4	0	0	0	0	0	0	0	0	0	0	0	0	0	0	0	0	0	0	0	0	0	0	0	0	0	0	0	0	0	0
HSP7C_HUMAN	HSPA8	0	0	46	44	33	27	20	25	20	9	2	23	4	3	1	29	12	37	37	12	4	53	34	4	10	1	6	0	46	12	29	20	8	10	4	18	10	18
HTRA2_HUMAN	HTRA2	1	0.99	10	9	7	3	0	0	0	0	0	0	0	0	0	0	0	0	0	0	0	0	0	0	0	0	0	0	0	0	0	0	0	0	0	0	0	0
ICLN_HUMAN	CLNS1A	0	0	9	10	6	9	7	7	14	2	0	1	0	0	0	16	4	12	2	4	6	8	7	0	1	0	4	1	2	11	28	19	1	2	20	2	0	0
IF2B1_HUMAN	IGF2BP1	0	0	3	3	5	6	7	6	0	0	0	0	0	0	0	0	1	2	2	1	0	0	0	0	2	0	0	1	4	1	2	2	5	4	7	4	20	0
IF2B2_HUMAN	IGF2BP2	0	0.01	0	0	2	2	1	0	0	0	0	0	0	0	0	0	1	0	0	0	0	0	0	0	1	0	0	1	2	0	0	0	1	2	1	0	7	0
IF2B3_HUMAN	IGF2BP3	0	0	1	0	1	0	2	1	0	0	0	0	0	0	0	0	1	0	1	0	1	1	0	0	2	0	0	0	3	0	1	0	2	2	1	0	13	0
IF4A1_HUMAN	EIF4A1	0	0	0	0	0	1	0	0	0	0	2	7	0	0	0	2	0	5	4	0	0	21	18	0	0	0	0	0	5	0	0	0	0	0	0	0	7	0
IF4B_HUMAN	EIF4B	0	0	34	38	43	35	23	27	9	6	5	36	10	15	2	22	5	32	11	1	0	21	15	0	0	0	9	9	5	7	1	0	1	0	7	17	1	10
IF5A2_HUMAN	EIF5A2	0	0	1	1	1	0	0	0	2	0	0	2	0	0	0	0	0	0	0	0	0	1	3	0	0	0	0	0	0	0	0	0	0	0	0	0	0	0
ILF2_HUMAN	ILF2	0	0	2	3	2	5	3	2	0	0	0	0	0	0	2	2	5	9	2	1	1	1	6	0	6	1	0	0	7	0	0	1	12	13	10	2	15	4
ILF3_HUMAN	ILF3	0	0	0	0	3	3	1	3	0	0	0	0	0	0	4	2	5	16	8	7	4	2	3	2	11	3	7	0	4	1	4	0	13	10	7	8	5	13
ILK_HUMAN	ILK	0.44	0.37	0	3	2	0	2	0	0	0	0	0	0	0	0	0	0	0	0	0	0	0	0	0	0	0	0	0	0	0	0	0	0	0	0	0	0	0
IMA2_HUMAN	IMA2_HUMAN	0	0.66	1	0	3	1	2	0	0	0	0	0	0	0	0	0	0	0	0	0	0	0	0	0	0	0	0	0	0	0	0	0	0	0	0	0	0	0
IMB1_HUMAN	KPNB1	0	0	1	2	3	0	0	0	2	0	0	4	0	0	0	3	0	2	2	0	0	5	7	0	0	0	0	2	3	0	0	0	0	0	0	0	2	0
IPO8_HUMAN	IPO8	0	0	0	0	1	0	0	0	1	0	1	0	1	0	0	2	0	3	2	0	0	0	2	0	0	0	2	0	0	0	1	5	0	0	0	0	0	0
IPYR_HUMAN	PPA1	0	0	1	1	0	0	0	0	0	0	0	1	0	0	0	0	0	0	0	0	0	4	2	0	0	0	0	0	0	0	0	0	0	0	0	0	0	0
IRS4_HUMAN	IRS4	0	0	3	3	6	0	0	0	0	0	0	0	0	0	0	0	0	2	2	0	0	15	7	0	0	0	0	0	16	0	1	0	0	0	0	1	15	6
K1967_HUMAN	CCAR2	0	0.03	6	3	10	4	7	9	1	0	0	0	0	0	2	0	0	4	4	0	1	3	3	0	0	0	0	0	0	0	1	1	0	0	8	0	0	0
K2C78_HUMAN	KRT78	0	0	0	0	0	1	0	0	0	0	0	0	0	0	0	0	0	0	0	0	0	0	0	0	0	0	0	0	0	0	0	0	0	0	0	0	0	0
KAP0_HUMAN	PRKAR1A	0	0	0	0	1	0	0	0	0	0	0	0	0	0	2	0	0	0	0	0	0	2	0	0	0	0	0	0	0	0	0	0	0	0	0	0	0	0
KAPCA_HUMAN	PRKACA	0	0	0	1	0	0	0	0	0	0	0	0	0	0	0	0	0	0	0	0	0	0	0	0	0	0	0	0	0	0	0	0	0	0	0	0	0	0
KAT3_HUMAN	CCBL2	0	0	0	1	0	1	0	0	0	0	0	0	0	0	0	0	0	0	0	0	0	0	0	0	0	0	0	0	0	0	0	0	0	0	0	0	0	0
KCD17_HUMAN	KCTD17	0	0	0	0	0	1	8	6	0	0	0	0	0	0	0	0	0	0	0	0	0	0	0	0	0	0	0	0	0	3	6	0	0	0	0	0	0	0
KCRB_HUMAN	CKB	0	0	1	0	1	0	0	0	0	0	0	1	0	0	0	6	0	3	0	0	0	23	19	0	0	0	0	0	16	0	0	0	0	0	0	1	5	2
KCTD2_HUMAN	KCTD2	0	0.02	0	0	0	3	4	5	0	0	0	0	0	0	0	0	0	0	0	0	0	0	0	0	0	0	0	0	0	2	6	2	0	0	0	0	0	0
KCTD5_HUMAN	KCTD5	0	0	0	0	0	6	8	8	0	0	0	0	0	0	0	0	0	0	0	2	2	1	1	0	0	0	0	0	0	3	10	8	0	0	0	0	0	0
KIF11_HUMAN	KIF11	0	0	62	63	76	89	118	124	5	0	0	1	0	0	5	14	29	110	61	50	33	34	41	12	2	1	60	0	8	80	307	132	0	0	112	5	0	0
KPRA_HUMAN	PRPSAP1	0	0	7	3	6	3	6	8	0	0	0	0	0	0	0	5	0	6	0	4	8	0	4	0	0	0	0	2	0	0	0	0	3	1	0	4	2	1
KPRB_HUMAN	PRPSAP2	0	0	15	9	15	5	15	16	0	0	0	1	2	1	0	20	0	17	1	12	14	6	13	0	2	0	0	2	4	0	0	0	1	4	0	1	16	7
KPYM_HUMAN	PKM	0	0	0	0	0	3	12	15	3	3	1	19	3	4	0	32	0	2	8	0	0	29	28	0	1	0	0	0	12	0	0	0	0	0	0	1	7	3
KPYR_HUMAN	PKLR	0	0	0	0	0	0	1	0	1	0	0	1	0	0	0	2	0	0	2	0	0	0	2	0	0	0	0	0	0	0	0	0	0	0	0	1	2	2
LAP2A_HUMAN	TMPO	0	0	0	4	1	1	2	0	0	0	0	0	0	0	0	0	2	6	2	4	3	7	4	0	4	0	0	0	1	1	0	0	0	0	0	0	0	0
LARP1_HUMAN	LARP1	0	0	0	1	1	0	0	0	0	0	0	0	0	0	0	0	0	0	0	0	0	0	0	0	0	0	0	0	1	0	0	1	0	0	0	0	18	0
LARP4_HUMAN	LARP4	0	0	0	0	1	0	0	0	0	0	0	0	0	0	0	0	0	0	0	0	0	0	0	0	0	0	0	0	0	0	0	0	0	0	0	0	5	0
LEG7_HUMAN	LGALS7B;LGALS7	0	0	0	1	0	0	0	0	0	0	0	0	0	0	0	0	0	0	0	0	0	0	0	0	0	0	0	0	0	0	0	0	0	0	0	0	0	0
LG3BP_HUMAN	LGALS3BP	0	0.48	0	0	2	0	0	0	0	0	0	0	0	0	0	0	1	0	0	0	0	0	0	0	0	0	0	0	0	0	0	0	0	0	0	0	0	0
LIMA1_HUMAN	LIMA1	0	0	0	0	1	0	0	0	2	0	6	9	0	1	0	0	2	0	0	0	1	12	2	0	0	0	0	2	5	5	0	0	0	0	0	0	2	7
LRCH2_HUMAN	LRCH2	0	0	0	0	0	1	0	0	0	0	0	0	0	0	0	0	0	0	0	0	0	0	0	0	0	0	0	0	0	0	0	0	0	0	0	0	0	0
LTBP1_HUMAN	LTBP1	0	0	0	1	0	0	3	5	0	0	0	0	0	0	0	0	6	4	6	2	2	0	0	6	0	0	0	0	0	9	0	0	0	2	2	3	0	0
M2OM_HUMAN	SLC25A11	0	0	0	0	1	0	0	0	0	0	0	0	0	0	0	0	0	0	0	0	0	0	0	0	0	0	0	0	0	0	0	0	0	0	0	0	0	0
M3K7_HUMAN	MAP3K7	0	0.38	1	1	3	2	3	6	0	0	0	0	0	0	0	0	0	0	0	0	0	0	0	0	0	0	0	0	0	0	0	0	0	0	0	0	0	0
MA7D1_HUMAN	MAP7D1	0	0	0	0	1	0	0	0	0	0	0	0	0	0	0	0	0	0	0	0	0	0	0	0	0	0	0	0	0	0	0	0	0	0	0	0	0	0
MACF1_HUMAN	MACF1	0	0	0	0	1	0	0	0	0	0	0	0	0	0	0	0	0	1	0	0	0	1	0	0	0	0	0	0	0	0	0	0	0	0	0	0	0	0
MAP1B_HUMAN	MAP1B	0	0	39	46	51	11	32	35	0	0	0	0	0	0	4	0	0	19	13	2	0	5	0	0	0	0	21	0	2	0	53	59	0	1	0	1	0	0
MAST3_HUMAN	MAST3	0	0	0	0	0	1	0	0	0	0	0	0	0	0	0	0	0	0	0	0	0	0	0	0	0	0	0	0	0	0	0	0	0	0	0	0	0	0
MASTL_HUMAN	MASTL_HUMAN	0	0	1	0	0	0	0	0	0	0	0	0	0	0	0	0	0	0	0	0	0	0	0	0	0	0	0	0	0	0	0	0	0	0	0	0	0	0
MATR3_HUMAN	MATR3	0	0	0	0	6	1	0	2	4	0	1	0	0	0	0	4	0	6	0	0	0	2	3	0	14	1	0	1	7	0	4	0	0	0	3	7	15	3
MBB1A_HUMAN	MYBBP1A	0	0	0	0	0	0	0	1	0	0	0	0	0	0	1	0	0	8	3	0	0	4	8	1	1	0	0	0	2	0	0	1	4	0	0	1	13	0
MCM3_HUMAN	MCM3	0	0	0	1	1	0	1	0	0	0	2	0	0	0	0	6	0	3	0	0	0	2	0	0	0	0	0	2	0	0	0	1	0	0	0	0	0	0
MEP50_HUMAN	WDR77	0	0	13	18	11	22	9	17	21	15	6	3	1	2	0	20	4	27	10	7	4	9	13	1	2	2	7	0	4	11	18	18	5	6	63	12	0	3
MK06_HUMAN	MAPK6	0	0	0	0	1	0	0	0	0	0	0	0	0	0	0	0	0	0	0	0	0	0	0	0	0	0	0	0	0	0	0	0	0	0	0	0	0	0
MOL1B_HUMAN	MOL1B_HUMAN	0	0	1	0	0	0	0	0	0	0	0	0	0	0	0	0	0	0	0	0	0	0	0	0	0	0	0	0	0	0	0	0	0	0	0	0	0	0
MOV10_HUMAN	MOV10	0.22	0	2	0	0	0	0	0	0	0	0	0	0	0	0	0	0	0	1	0	0	0	0	0	0	0	0	0	0	0	0	0	1	0	0	0	3	0
MPCP_HUMAN	SLC25A3	0.11	0.17	3	2	3	3	2	2	0	0	0	0	1	0	0	0	0	2	0	0	0	0	5	0	0	0	0	0	0	0	0	1	0	0	0	0	0	0
MTA1_HUMAN	MTA1	0	0	0	1	0	0	0	0	1	0	0	0	0	0	0	2	0	0	0	0	0	0	0	0	0	0	0	0	1	0	0	0	0	0	0	0	0	0
MTMRE_HUMAN	MTMR14	0.63	0.63	1	4	2	2	2	1	0	0	0	0	0	0	0	0	0	0	0	0	0	0	0	0	0	0	0	0	0	0	0	0	0	0	0	0	0	0
MYCBP_HUMAN	MYCBP	0.04	0.51	2	2	3	6	0	0	2	0	0	0	0	0	0	0	1	1	0	0	0	0	0	0	0	0	2	2	0	0	4	1	0	0	0	0	0	0
MYH9_HUMAN	MYH9	0	0	1	0	0	0	0	0	11	4	51	62	97	101	0	15	32	17	6	0	0	58	27	3	16	0	0	4	670	68	0	0	5	3	1	110	0	4
MYO5B_HUMAN	MYO5B	0	0	0	0	3	0	3	2	0	0	0	0	0	0	0	0	0	1	1	0	0	0	5	0	0	0	0	0	5	0	0	0	0	0	0	1	2	11
MYO6_HUMAN	MYO6	0	0	0	0	0	1	0	0	0	0	3	3	0	0	0	0	0	0	0	0	0	0	1	0	0	0	0	0	23	5	0	0	0	0	0	0	0	2
NASP_HUMAN	NASP	0.26	0	0	2	0	0	0	0	0	0	0	1	0	0	0	3	0	0	0	0	0	0	0	0	0	0	0	0	0	0	0	0	0	0	0	0	0	0
NCBP1_HUMAN	NCBP1	0	0.47	1	0	2	0	0	0	0	0	0	0	0	0	0	0	0	0	0	0	0	0	0	0	0	0	0	0	0	0	0	0	0	0	0	0	0	0
NFKB1_HUMAN	NFKB1	0	0	0	0	0	1	0	1	0	0	0	0	0	0	0	0	0	0	0	0	0	0	0	0	0	0	0	0	0	0	0	0	0	0	0	0	0	0
NONO_HUMAN	NONO	0	0	2	2	3	3	0	0	2	0	1	4	0	0	0	3	0	17	2	2	0	12	0	3	2	0	0	0	47	2	0	0	1	0	3	16	114	30
NP1L1_HUMAN	NAP1L1	0	0	2	0	0	0	0	1	0	0	0	1	0	0	2	5	0	7	4	3	0	6	6	0	1	0	0	0	5	0	1	1	1	0	1	1	13	1
NPM_HUMAN	NPM1	0	0	8	11	12	9	16	13	6	4	6	1	0	1	0	4	5	32	9	5	6	12	13	4	11	4	0	0	19	4	4	0	7	21	16	19	100	2
NS1BP_HUMAN	IVNS1ABP	0	0	7	8	10	7	15	15	15	5	0	5	2	1	2	23	3	21	5	12	14	11	17	2	0	0	5	1	2	3	6	3	1	2	2	14	6	5
NTCP_HUMAN	SLC10A1	0	0	0	0	0	1	0	0	0	0	0	0	0	0	0	0	0	0	0	0	0	0	0	0	0	0	0	0	0	0	0	0	0	0	0	0	0	0
NUCL_HUMAN	NCL	0	0	20	23	17	22	27	26	5	0	1	3	0	0	2	9	17	53	19	12	14	15	15	9	7	0	4	2	9	10	6	5	16	15	20	11	99	4
OAT_HUMAN	OAT	0	0	0	0	1	0	0	0	0	0	0	0	0	0	0	0	0	1	0	0	0	1	3	0	0	0	0	0	0	0	0	0	0	0	0	0	0	0
ODB2_HUMAN	DBT	0	0	0	1	1	0	0	0	0	0	0	0	0	0	0	0	7	2	2	0	0	1	1	0	0	0	0	0	0	8	0	0	11	8	0	6	0	0
ODP2_HUMAN	DLAT	0.13	0	0	4	0	0	2	1	0	0	0	0	0	0	0	0	3	3	0	0	0	0	2	0	0	0	0	0	0	1	0	0	0	0	3	0	0	0
ODPB_HUMAN	PDHB	0	0.04	0	0	2	0	1	0	0	0	0	0	0	0	0	0	0	2	0	0	0	0	1	0	0	0	0	0	1	0	0	0	3	0	3	0	0	0
OGT1_HUMAN	OGT	0	0.16	0	0	2	0	0	0	0	0	0	0	0	0	2	0	0	0	2	0	0	0	0	0	1	0	0	0	0	0	0	0	0	0	0	1	0	0
OSBL6_HUMAN	OSBPL6	0	0	1	0	0	0	0	0	0	0	0	0	0	0	0	0	0	0	0	0	0	0	0	0	0	0	0	0	0	0	0	0	0	0	0	0	0	0
OTUD4_HUMAN	OTUD4	0.44	0.83	14	17	29	19	13	19	0	0	0	0	0	0	0	0	0	0	0	0	0	0	0	0	0	0	3	0	0	0	3	8	0	0	0	0	0	0
P5CS_HUMAN	ALDH18A1	0	0	1	1	0	0	0	0	0	0	0	1	0	0	0	0	0	3	0	0	0	4	4	0	0	0	0	0	2	0	0	0	0	0	0	0	0	0
PABP1_HUMAN	PABPC1	0	0	11	13	11	10	6	7	0	0	0	0	1	0	0	1	3	17	9	3	7	8	9	2	3	0	0	2	3	1	0	1	4	3	2	15	54	2
PABP4_HUMAN	PABPC4	0	0	3	2	2	5	3	0	0	0	0	0	1	0	0	0	4	10	3	2	3	5	3	0	3	0	0	0	2	0	0	1	3	2	3	9	20	1
PAIRB_HUMAN	SERBP1	0	0	1	1	1	2	2	1	6	7	3	13	4	4	0	15	0	16	8	4	2	8	2	0	0	0	0	0	0	0	2	0	0	0	2	0	27	0
PARP1_HUMAN	PARP1	0	0	0	3	10	1	5	7	0	0	1	1	0	0	0	6	2	21	7	0	0	6	6	2	5	1	0	1	64	2	0	0	4	3	4	40	4	13
PATZ1_HUMAN	PATZ1	0	0	0	0	1	0	0	0	0	0	0	0	0	0	0	0	0	0	0	0	0	0	0	0	0	0	0	0	0	0	0	0	0	0	0	0	0	0
PBX1_HUMAN	PBX1	0.93	0.82	2	2	1	4	0	0	0	0	0	0	0	0	0	0	0	0	0	0	0	0	0	0	0	0	0	0	0	0	0	0	0	0	0	0	0	0
PBX2_HUMAN	PBX2	0.99	0.47	4	3	0	2	0	0	0	0	0	0	0	0	0	0	0	0	0	0	0	0	0	0	0	0	0	0	0	0	0	0	0	0	0	0	0	0
PCBP2_HUMAN	PCBP2	0	0.17	1	0	5	0	2	0	0	0	0	0	0	0	0	0	1	1	1	0	0	2	1	0	3	0	0	0	0	0	0	0	0	0	0	0	6	0
PDIA1_HUMAN	P4HB	0	0	1	0	0	0	0	0	2	0	0	2	0	0	0	0	0	0	0	0	0	6	2	0	0	0	0	0	0	0	0	0	0	0	0	0	0	1
PDIP2_HUMAN	PDIP2_HUMAN	0	0	1	0	0	0	0	0	0	0	0	0	0	0	0	0	0	0	0	0	0	0	0	0	0	0	0	0	0	0	0	0	0	0	0	0	0	0
PECI_HUMAN	PECI_HUMAN	0.99	1	3	4	6	6	0	0	0	0	0	0	0	0	0	0	0	0	0	0	0	0	0	0	0	0	0	0	0	0	0	0	0	0	0	0	0	0
PERI_HUMAN	PRPH	0	0	0	1	0	0	0	0	0	0	1	3	3	3	0	0	0	0	1	0	1	4	0	0	0	0	0	0	1	0	0	0	0	1	0	0	6	3
PGAM5_HUMAN	PGAM5	0.56	0.56	4	2	4	2	3	2	0	0	0	0	0	0	0	0	0	0	0	0	0	0	0	0	0	0	0	0	0	1	0	0	0	0	0	0	0	0
PHB_HUMAN	PHB	0	0	0	2	0	0	0	0	0	0	0	0	0	0	0	1	0	4	4	0	0	4	10	0	0	0	0	0	2	0	0	0	0	0	0	1	0	0
PHB2_HUMAN	PHB2	0	0	1	1	0	0	0	0	0	0	0	0	0	0	0	0	0	9	5	0	0	8	4	0	0	0	0	2	2	0	0	0	0	0	0	0	0	0
PM14_HUMAN	PM14_HUMAN	0	0	0	0	1	0	1	1	0	0	0	0	0	0	0	0	0	0	0	0	0	0	0	0	0	0	0	0	0	0	0	0	0	0	0	0	0	0
PP1G_HUMAN	PPP1CC	0	0	0	0	0	0	0	1	0	0	2	1	2	1	0	0	0	2	0	0	0	7	4	0	0	0	0	0	2	0	0	0	0	1	0	0	3	0
PPIL4_HUMAN	PPIL4	0	0	2	0	0	2	0	0	6	2	3	3	0	0	0	12	0	0	0	0	0	0	0	0	0	0	0	0	0	0	0	0	0	0	0	0	0	0
PPM1A_HUMAN	PPM1A	0	0	5	2	4	2	4	6	2	0	3	2	0	0	5	5	2	7	7	4	2	1	0	3	1	0	7	4	0	8	2	15	2	1	10	22	0	4
PPM1B_HUMAN	PPM1B	0	0	6	6	12	7	7	10	14	0	9	14	1	1	7	4	15	28	15	18	9	13	15	6	1	0	21	7	3	31	71	46	5	4	61	88	3	12
PRDX1_HUMAN	PRDX1	0	0	7	4	5	9	5	5	0	0	0	5	0	0	0	2	6	4	9	0	0	7	7	2	2	0	7	2	6	3	4	4	5	2	1	5	2	4
PRDX2_HUMAN	PRDX2	0	0	5	3	2	0	0	0	0	0	0	3	1	0	0	0	2	2	3	0	0	3	4	0	0	0	2	0	7	1	2	1	1	4	0	1	4	1
PRDX3_HUMAN	PRDX3	0.01	0	2	1	0	1	0	0	1	0	0	0	0	0	0	1	2	1	0	0	0	2	3	0	1	0	0	0	2	0	0	0	2	0	1	0	0	1
PRDX4_HUMAN	PRDX4	0	0	2	1	0	1	0	0	0	0	0	1	0	0	0	0	8	3	3	0	0	2	4	0	0	0	0	0	5	1	0	0	3	0	2	0	0	1
PRDX6_HUMAN	PRDX6	0	0	1	1	0	1	0	0	0	0	0	3	0	0	0	1	0	4	2	0	0	5	8	0	0	0	0	0	1	0	0	0	1	0	2	0	1	0
PRKDC_HUMAN	PRKDC	0	0	0	0	0	0	1	1	0	0	0	2	0	0	0	12	0	9	2	0	0	5	8	1	1	0	0	0	11	0	0	0	1	0	3	2	0	2
PROF1_HUMAN	PFN1	0	0	2	2	1	0	0	0	0	0	0	5	3	2	0	5	0	2	1	0	0	10	7	0	0	0	0	0	1	0	0	0	0	0	0	0	2	0
PRP19_HUMAN	PRPF19	0	0.01	1	0	4	0	0	1	0	0	0	0	0	0	0	0	1	7	0	0	0	1	1	0	0	0	0	1	1	0	2	0	2	0	2	0	5	2
PRP31_HUMAN	PRPF31	0	0	3	2	6	5	4	3	11	0	0	4	0	0	0	10	5	5	1	2	2	2	4	0	3	0	0	0	2	16	11	7	3	3	7	7	1	8
PRP8_HUMAN	PRPF8	0	0	0	1	1	0	1	2	0	1	0	1	0	0	1	3	0	13	6	3	1	6	11	0	2	0	1	2	13	0	1	3	0	0	4	3	2	1
PRPS1_HUMAN	PRPS1	0	0	2	0	3	0	4	4	0	0	0	2	0	0	3	20	1	12	5	11	11	4	17	0	0	0	2	0	2	0	0	0	4	10	0	10	4	11
PRPS2_HUMAN	PRPS2	0	0	4	3	5	0	5	6	0	0	0	2	0	0	0	15	0	8	3	9	7	4	12	0	0	0	2	0	2	0	0	0	1	5	0	7	3	7
PRPS3_HUMAN	PRPS3_HUMAN	0.81	0.54	6	4	6	1	4	2	0	0	0	0	0	0	0	0	0	0	0	0	0	0	0	0	0	0	0	0	0	0	0	0	0	0	0	0	0	0
PRS10_HUMAN	PSMC6	0.08	0.08	0	2	2	0	0	0	0	0	1	0	0	0	0	2	0	1	0	0	0	1	0	0	0	0	0	1	2	0	0	0	0	1	0	0	0	0
PRS4_HUMAN	PSMC1	0.07	0.05	2	1	2	0	0	1	0	0	0	1	0	0	0	0	0	2	1	0	0	3	2	0	0	0	0	0	0	0	0	0	0	0	0	0	0	0
PRS6A_HUMAN	PSMC3	0.03	0.06	2	2	1	3	0	0	0	0	0	1	0	0	0	3	0	4	2	0	0	2	2	0	0	0	0	0	0	0	0	0	0	0	0	0	0	0
PRS6B_HUMAN	PSMC4	0	0	0	1	0	0	0	1	2	0	0	1	0	0	0	5	0	10	0	0	0	3	1	0	0	0	0	0	0	0	0	0	0	0	0	1	0	0
PRS8_HUMAN	PSMC5	0	0	2	0	0	0	0	0	1	0	0	0	0	0	0	4	0	4	0	0	0	3	2	0	0	0	0	0	3	0	0	0	0	2	0	1	0	0
PSA1_HUMAN	PSMA1	0	0	0	0	1	0	0	0	1	0	0	0	0	0	0	0	0	0	0	0	0	1	2	0	0	0	0	0	0	0	0	0	0	0	0	0	0	0
PSA2_HUMAN	PSMA2	0.16	0	2	0	0	0	0	0	1	0	0	0	0	0	0	2	0	1	0	0	0	2	0	0	0	0	0	0	0	0	0	0	0	0	0	0	0	0
PSA4_HUMAN	PSMA4	0.31	0.33	1	2	0	3	0	0	0	0	0	0	0	0	0	3	0	0	0	0	0	0	0	0	0	0	0	0	0	0	0	1	1	0	0	0	0	0
PSA6_HUMAN	PSMA6	0	0	1	0	0	0	0	1	1	0	0	0	0	0	0	2	0	0	2	0	0	1	3	0	0	0	0	0	1	0	0	0	1	1	0	0	0	0
PSA7_HUMAN	PSMA7	0	0	0	1	0	0	0	0	9	0	0	0	0	0	0	4	0	0	2	0	0	2	0	0	0	0	0	0	0	0	0	0	0	0	1	0	0	0
PSB1_HUMAN	PSMB1	0.1	0	3	0	0	1	0	0	0	0	0	1	0	0	0	2	0	2	1	0	0	2	2	0	0	0	0	0	1	0	0	0	0	1	0	0	0	0
PSB3_HUMAN	PSMB3	0	0.12	1	1	2	0	0	0	0	0	0	0	0	0	0	3	0	3	1	0	0	0	0	0	0	0	0	0	0	0	0	0	0	1	0	0	0	0
PSD11_HUMAN	PSMD11	0	0	3	3	3	0	2	2	3	0	0	0	0	0	0	8	0	4	3	0	0	0	2	0	0	0	0	0	0	0	0	0	1	0	1	0	0	1
PSD12_HUMAN	PSMD12	0	0	0	0	0	0	1	0	6	0	0	1	0	0	0	6	0	3	4	0	0	1	1	0	0	0	0	0	0	0	0	0	0	0	0	0	0	2
PSMD1_HUMAN	PSMD1	0.19	0.25	1	2	3	0	0	0	0	0	0	0	0	0	0	5	0	1	0	0	0	0	1	0	0	0	0	0	0	0	0	0	0	0	0	0	0	1
PSMD2_HUMAN	PSMD2	0	0	0	1	0	0	0	0	4	0	0	0	0	0	0	5	0	9	3	0	0	0	0	0	0	0	0	2	0	0	0	0	0	1	0	0	0	2
PSMD3_HUMAN	PSMD3	0	0	1	0	0	0	0	0	1	0	0	1	0	0	0	4	0	0	3	0	0	0	0	0	0	0	0	0	0	0	0	0	0	0	0	1	0	0
PSMD4_HUMAN	PSMD4	0	0	0	0	1	0	0	0	0	0	0	0	0	0	0	0	0	0	0	0	0	0	0	0	0	0	0	0	0	0	1	0	0	0	0	0	0	0
PSME3_HUMAN	PSME3	0	0	0	1	1	0	0	0	0	0	0	0	0	0	0	1	0	0	1	0	0	1	0	0	0	0	0	0	0	0	0	0	0	0	0	0	0	0
PSPC1_HUMAN	PSPC1	0.13	0	1	2	1	0	0	0	1	0	0	0	0	0	0	1	1	0	0	0	0	1	0	0	0	0	0	0	2	0	0	0	0	0	0	0	2	0
PTAD1_HUMAN	PTAD1_HUMAN	0	0	0	0	1	0	0	1	0	0	0	0	0	0	0	0	0	0	0	0	0	0	0	0	0	0	0	0	0	0	0	0	0	0	0	0	0	0
PTBP1_HUMAN	PTBP1	0	0	2	2	2	3	0	0	2	0	0	1	0	0	0	1	0	12	5	8	2	9	7	0	4	1	6	0	7	1	0	0	0	0	10	4	15	1
PTPS_HUMAN	PTS	0	0.18	3	4	3	9	3	4	0	1	3	5	0	0	0	6	0	4	1	2	2	0	0	0	0	0	0	0	0	0	1	2	0	0	1	2	0	0
PURA_HUMAN	PURA	0	0	0	1	0	0	0	0	0	0	0	0	0	0	0	0	0	0	1	0	0	0	0	0	0	0	0	0	2	0	2	0	0	0	0	1	0	0
PYR1_HUMAN	CAD	0	0	0	0	1	0	0	0	0	0	0	0	0	0	0	1	0	2	0	0	0	0	0	0	0	0	0	0	0	0	0	0	0	0	0	0	0	0
QPCT_HUMAN	QPCT	0	0	1	1	1	0	0	0	3	6	0	1	0	0	0	0	34	20	3	10	2	8	7	6	23	2	0	0	2	9	2	1	5	5	2	16	1	0
RAI3_HUMAN	GPRC5A	0	0	1	1	1	1	0	0	0	0	0	0	0	0	0	0	0	0	0	0	0	0	0	0	0	0	0	0	0	0	0	0	0	0	0	0	0	0
RBBP4_HUMAN	RBBP4	0	0	1	1	2	1	0	0	0	0	0	2	0	0	1	1	0	2	2	0	0	3	3	0	2	0	0	0	10	1	2	4	2	2	0	0	0	1
RBM10_HUMAN	RBM10	0	0	20	18	30	34	21	19	8	11	4	12	0	0	3	30	4	27	10	2	3	3	15	0	0	0	13	3	1	17	26	23	1	0	22	26	6	12
RBP56_HUMAN	TAF15	0	0	0	1	1	0	0	0	4	3	4	7	1	0	0	4	0	3	4	0	0	2	1	0	2	0	0	0	8	0	0	0	0	1	0	7	4	2
RCL1_HUMAN	RCL1	0	0	0	0	0	0	0	1	0	0	0	0	0	0	0	0	0	0	0	0	0	0	0	0	0	0	0	0	0	0	0	0	0	0	0	0	0	0
RCN1_HUMAN	RCN1	0	0	1	1	0	0	0	0	0	0	2	1	0	0	0	0	0	0	0	0	0	1	1	0	0	0	0	0	0	0	0	0	0	0	0	0	0	0
RCN2_HUMAN	RCN2	0	0	4	5	2	4	1	3	6	0	0	5	0	1	0	6	3	7	0	0	0	2	4	0	3	0	0	0	2	2	2	0	2	4	3	2	0	0
RCOR1_HUMAN	RCOR1	0	0	1	0	0	0	0	0	0	0	0	0	0	0	0	0	0	0	0	0	0	0	0	0	0	0	0	0	0	0	0	0	0	0	0	0	0	0
RENT1_HUMAN	UPF1	0.07	0	2	1	0	0	0	1	0	0	0	0	0	0	0	0	0	1	3	0	0	0	0	0	0	0	0	0	1	0	0	0	0	0	0	1	3	0
RHG21_HUMAN	ARHGAP21	0	0	1	0	0	0	0	0	0	0	0	0	0	0	0	0	0	0	0	0	0	0	0	0	0	0	0	0	0	0	0	0	0	0	0	0	0	0
RIF1_HUMAN	RIF1	0	0.35	1	0	4	0	4	3	0	0	0	0	0	0	0	0	0	0	0	0	0	0	0	0	0	0	0	0	0	0	0	0	0	0	0	0	0	0
RIOK1_HUMAN	RIOK1	0	0	19	16	20	19	16	15	2	2	0	0	0	0	2	7	0	6	2	2	2	0	0	0	0	0	21	0	0	0	13	14	0	0	18	1	0	0
RL10A_HUMAN	RPL10A	0	0	1	1	3	3	5	5	0	0	0	0	0	0	0	0	2	10	7	9	4	4	5	2	5	0	1	1	3	0	3	5	5	10	19	7	22	0
RL11_HUMAN	RPL11	0	0	1	1	1	2	2	2	2	0	0	2	0	0	0	2	2	0	2	2	0	3	0	1	0	2	3	0	2	2	2	4	2	5	1	3	10	5
RL12_HUMAN	RPL12	0	0	1	3	3	5	7	5	4	2	1	3	0	0	0	0	5	6	4	1	0	3	2	0	1	0	2	0	3	4	1	4	5	6	5	2	30	1
RL13_HUMAN	RPL13	0	0	1	0	1	2	2	2	0	0	0	1	0	0	0	0	1	16	9	4	5	0	2	0	0	0	3	0	3	4	2	2	3	0	3	8	49	35
RL13A_HUMAN	RPL13A	0	0	2	1	1	1	3	4	0	0	0	0	0	0	2	0	0	2	5	0	0	0	0	0	1	0	2	0	1	0	0	2	0	2	0	6	65	26
RL14_HUMAN	RPL14	0	0	0	1	0	1	1	1	0	0	0	0	0	0	0	0	2	2	3	2	1	2	3	0	1	0	1	0	3	1	0	3	2	1	0	2	27	8
RL15_HUMAN	RPL15	0	0	0	0	2	2	4	4	0	0	0	0	0	0	0	0	0	17	5	0	2	4	3	0	0	0	0	0	4	1	2	2	0	0	2	7	22	15
RL17_HUMAN	RPL17-C18orf32;...	0	0	0	0	1	0	1	1	0	0	0	1	0	0	0	1	4	7	4	1	1	3	7	2	1	1	2	0	3	0	1	2	5	3	2	3	5	23
RL18_HUMAN	RPL18	0	0	3	2	3	4	2	4	0	0	0	0	0	0	0	0	1	10	7	4	1	4	0	1	0	0	0	0	5	0	4	6	2	2	5	2	64	14
RL19_HUMAN	RPL19	0	0	2	0	1	0	1	1	1	0	0	2	0	0	0	3	0	6	5	3	2	4	5	1	1	0	2	2	2	3	2	5	1	0	2	7	11	25
RL22_HUMAN	RPL22	0	0	0	0	1	0	1	1	3	2	1	1	0	0	0	2	0	1	2	0	0	2	0	0	1	1	0	0	2	0	2	1	1	0	1	1	8	6
RL23_HUMAN	RPL23	0	0	4	3	1	2	1	1	5	0	0	1	1	1	0	5	1	5	1	0	0	3	2	0	2	1	1	0	3	0	2	3	2	1	0	2	48	9
RL23A_HUMAN	RPL23A	0	0	0	0	0	2	0	2	1	0	0	1	0	0	0	3	2	15	9	1	0	3	7	0	0	0	7	0	17	0	2	3	1	2	0	8	26	15
RL24_HUMAN	RPL24	0	0	0	1	1	3	3	2	1	0	0	1	0	0	0	0	1	5	6	2	1	1	5	1	0	0	3	0	2	0	16	5	0	1	2	5	12	12
RL26L_HUMAN	RPL26L1	0	0	0	0	2	0	3	2	0	0	0	0	1	0	0	1	0	10	7	0	0	3	0	0	0	0	2	0	0	2	0	1	1	0	0	8	19	15
RL27_HUMAN	RPL27	0	0	2	0	0	3	3	2	0	0	0	0	0	0	2	1	3	4	3	2	1	2	6	1	0	1	0	0	2	1	0	2	2	4	3	3	42	28
RL27A_HUMAN	RPL27A	0	0	0	0	1	1	1	1	0	0	0	0	0	0	0	0	0	4	1	1	0	2	2	0	0	0	1	0	2	0	3	3	0	0	0	3	9	11
RL3_HUMAN	RPL3	0	0	4	0	5	4	6	6	0	0	0	0	1	1	3	0	2	10	9	11	3	5	2	1	0	0	8	0	3	3	3	3	1	0	9	30	21	30
RL31_HUMAN	RPL31	0	0	0	0	3	3	2	4	1	0	0	0	0	0	0	0	0	3	6	1	0	3	2	1	0	0	0	0	1	2	0	2	1	4	1	3	21	9
RL34_HUMAN	RPL34	0	0	0	0	0	0	3	3	0	0	0	0	0	0	0	0	0	3	2	0	0	0	0	0	0	0	2	0	0	1	0	2	0	0	0	6	6	9
RL35_HUMAN	RPL35	0	0	0	0	1	0	1	2	2	0	0	2	0	0	0	2	0	4	1	0	0	3	5	0	0	0	2	0	1	2	1	0	0	0	0	3	4	5
RL38_HUMAN	RPL38	0	0	2	1	1	4	0	1	14	9	8	7	1	2	0	14	0	0	0	1	0	0	0	0	0	0	0	0	0	0	0	0	0	0	2	0	0	3
RL4_HUMAN	RPL4	0	0	1	0	6	4	7	5	0	0	0	0	0	0	2	0	3	11	13	1	4	6	3	1	4	1	1	0	5	2	9	8	2	2	3	9	81	27
RL5_HUMAN	RPL5	0	0	2	1	1	0	5	2	0	0	0	0	0	0	2	0	0	8	7	1	0	0	6	0	2	0	0	1	2	0	0	0	4	5	1	2	55	28
RL6_HUMAN	RPL6	0	0	3	0	3	3	7	8	0	0	0	0	0	0	0	0	1	20	13	5	2	5	7	2	0	0	17	0	3	3	7	2	3	0	0	16	99	51
RL7_HUMAN	RPL7	0	0	2	2	0	6	4	7	0	0	0	0	0	0	0	0	0	11	11	6	4	3	8	0	0	0	2	0	7	1	1	2	1	1	3	13	52	41
RL7A_HUMAN	RPL7A	0	0	2	1	6	4	5	5	1	0	0	0	0	0	1	0	1	10	9	1	2	5	4	1	2	0	5	0	8	2	10	7	3	0	6	10	48	27
RL8_HUMAN	RPL8	0	0	1	3	1	2	3	5	0	0	0	0	0	0	0	0	0	15	13	0	0	3	0	0	1	0	2	0	1	2	0	3	1	1	0	5	42	26
RL9_HUMAN	RPL9	0	0	0	0	2	2	4	3	2	0	0	0	0	0	0	0	2	6	2	0	0	2	5	0	1	0	0	0	0	0	0	2	2	4	4	1	46	0
RLA0_HUMAN	RPLP0	0	0	5	5	7	9	9	11	0	0	0	0	0	0	1	1	8	14	8	1	3	6	2	4	8	8	0	0	3	4	5	5	6	15	9	9	47	5
RLA1_HUMAN	RPLP1	0	0	1	1	1	1	1	1	0	0	1	0	0	0	0	0	5	6	2	5	4	6	6	0	8	1	0	0	8	2	7	0	3	7	10	6	17	0
RLA2_HUMAN	RPLP2	0	0	0	1	0	2	0	0	0	0	1	1	1	1	0	0	9	13	6	17	10	12	12	3	13	1	2	0	8	4	11	3	8	17	18	6	117	0
RM37_HUMAN	MRPL37	0	0	0	0	0	1	0	0	0	0	0	0	0	0	0	0	0	0	0	0	0	0	0	0	0	0	0	0	0	0	0	0	0	0	0	0	0	0
RMTL1_HUMAN	RNMTL1	0	0	1	0	0	0	0	0	0	0	0	0	0	0	0	0	0	2	0	0	0	0	1	0	0	0	0	0	0	0	0	0	0	0	0	0	0	0
RNF31_HUMAN	RNF31	0	0.99	0	0	3	5	0	0	0	0	0	0	0	0	0	0	0	0	0	0	0	0	0	0	0	0	0	0	0	0	0	0	0	0	0	0	0	0
RO52_HUMAN	TRIM21	0	0	10	13	16	3	13	15	2	0	0	2	0	0	1	1	2	8	4	15	8	0	6	7	8	0	12	0	1	5	6	8	18	7	0	20	3	3
ROA0_HUMAN	HNRNPA0	0	0	0	1	0	2	1	1	3	0	0	1	0	0	0	4	1	6	4	1	0	2	0	0	3	0	0	4	0	0	1	1	1	0	3	31	4	0
ROA1_HUMAN	HNRNPA1	0	0	1	2	2	3	2	1	7	3	3	7	1	2	0	14	5	33	13	7	4	13	13	4	16	5	1	2	15	0	4	4	3	8	11	15	26	8
ROA2_HUMAN	HNRNPA2B1	0	0	5	8	7	6	3	5	4	3	2	6	1	1	4	26	6	31	19	11	8	8	13	2	32	10	4	6	12	2	2	2	8	11	26	37	54	38
ROA3_HUMAN	HNRNPA3	0	0	0	0	2	4	2	2	3	0	2	1	0	0	0	4	2	11	0	1	0	0	5	1	6	1	0	1	0	0	2	1	2	5	4	9	6	2
ROAA_HUMAN	HNRNPAB	0	0	1	1	3	2	1	1	2	2	0	0	0	0	0	4	2	6	5	2	0	2	5	1	5	2	0	2	3	0	1	5	2	2	4	6	4	4
ROCK1_HUMAN	ROCK1	0	0.13	1	0	2	0	1	1	0	0	0	0	0	0	2	1	0	0	2	0	0	0	0	0	0	0	0	0	0	0	0	0	0	0	0	0	0	0
RPN2_HUMAN	RPN2	0	0	1	1	1	0	0	0	0	0	0	0	0	0	0	0	0	2	0	0	0	7	4	0	0	0	0	0	0	0	0	0	0	0	1	0	0	0
RRP12_HUMAN	RRP12	0	0	0	0	0	0	0	1	0	0	0	0	0	0	0	0	0	0	0	0	0	0	1	0	0	0	0	0	0	0	0	0	0	0	0	0	0	1
RRP44_HUMAN	DIS3	0	0	1	0	0	0	0	0	0	0	0	0	0	0	0	0	0	0	0	0	0	0	0	0	0	0	0	0	0	0	0	0	0	0	0	0	0	0
RS10_HUMAN	RPS10	0	0	0	0	2	3	2	0	20	3	20	9	2	2	0	2	0	6	4	0	0	1	4	0	0	0	0	0	1	0	0	0	1	0	1	0	25	13
RS11_HUMAN	RPS11	0	0	1	0	0	0	0	0	0	0	0	0	0	0	1	0	0	3	1	0	0	0	0	0	1	0	1	0	0	0	1	3	2	0	0	4	1	22
RS13_HUMAN	RPS13	0	0	1	2	3	4	5	0	0	0	0	2	0	0	0	2	0	6	1	0	0	3	5	0	0	2	0	0	6	0	2	0	2	0	2	4	3	15
RS14_HUMAN	RPS14	0	0	2	2	3	4	4	3	0	0	0	1	1	1	0	5	0	4	2	1	1	7	3	0	2	0	4	1	3	3	2	2	0	1	2	5	33	19
RS15A_HUMAN	RPS15A	0	0	0	0	2	4	2	3	1	0	0	1	0	0	0	2	4	8	3	4	3	4	5	0	3	1	1	0	8	0	0	2	2	3	8	3	18	16
RS16_HUMAN	RPS16	0	0	1	2	4	8	2	3	6	2	0	7	0	0	0	7	2	10	5	0	1	1	6	2	4	4	9	0	1	4	3	2	3	6	3	7	39	42
RS17_HUMAN	RPS17	0	0	0	1	1	2	1	1	5	0	0	0	0	0	0	4	2	4	3	0	0	8	8	0	2	0	0	2	7	0	0	0	1	3	4	6	42	12
RS18_HUMAN	RPS18	0	0	0	3	4	8	3	4	2	4	0	6	1	1	0	6	4	13	10	7	2	4	3	2	2	0	4	2	1	3	2	5	3	2	5	12	22	26
RS19_HUMAN	RPS19	0	0	1	1	0	5	0	0	5	4	0	11	1	2	0	9	3	7	11	0	0	12	9	0	5	2	7	4	7	0	3	6	3	4	1	2	58	14
RS2_HUMAN	RPS2	0	0	1	2	4	6	5	5	5	0	0	0	0	0	0	4	1	9	9	2	3	4	8	0	0	0	1	0	3	0	10	10	1	1	3	7	52	39
RS20_HUMAN	RPS20	0	0	2	0	0	2	0	1	2	3	0	4	1	1	0	5	1	4	6	0	0	3	2	0	0	0	0	0	2	0	0	4	3	4	0	0	15	9
RS23_HUMAN	RPS23	0	0	1	0	1	1	1	3	2	0	0	1	0	0	0	2	0	9	6	0	0	1	0	1	1	0	0	0	0	2	0	2	1	0	2	14	19	19
RS24_HUMAN	RPS24	0	0	2	1	3	3	4	3	2	0	0	1	0	0	0	3	0	3	5	2	3	4	6	0	0	0	0	0	1	0	1	1	0	0	2	5	27	7
RS25_HUMAN	RPS25	0	0	0	0	0	5	0	0	7	7	0	6	1	1	0	5	2	2	7	0	0	3	1	0	1	2	4	0	7	0	5	3	2	1	3	4	14	11
RS27_HUMAN	RPS27	0	0	2	2	1	1	0	1	4	0	0	1	0	0	0	2	0	2	2	0	0	3	0	0	1	0	0	0	2	0	1	1	2	0	0	1	5	4
RS3_HUMAN	RPS3	0	0	4	5	10	13	8	7	6	3	4	8	2	3	1	14	5	12	14	6	2	6	15	0	6	0	4	0	12	2	18	10	7	10	18	11	54	26
RS3A_HUMAN	RPS3A	0	0	2	3	5	9	8	7	0	0	0	1	0	1	0	0	4	13	6	2	5	5	6	0	5	2	3	2	3	4	3	2	5	9	14	8	44	28
RS4X_HUMAN	RPS4X	0	0	4	3	5	8	6	7	1	0	0	1	1	1	0	1	2	11	12	0	0	5	12	1	4	3	9	0	7	0	11	2	8	10	3	6	58	52
RS5_HUMAN	RPS5	0	0	0	0	0	2	0	0	2	0	0	2	0	0	0	0	0	4	3	0	0	1	3	0	0	0	2	0	0	0	0	0	2	1	1	0	12	6
RS6_HUMAN	RPS6	0	0	3	0	2	4	4	3	0	0	0	1	0	0	0	2	2	4	2	0	0	2	2	1	1	0	0	0	3	2	3	3	0	0	2	4	63	22
RS7_HUMAN	RPS7	0	0	1	3	2	3	3	3	2	0	2	1	1	1	0	8	0	8	4	1	0	7	7	0	2	0	0	0	9	0	0	0	0	0	1	6	17	5
RS8_HUMAN	RPS8	0	0	3	3	4	6	5	4	2	0	0	0	0	0	0	6	1	11	5	1	3	4	8	0	0	2	0	0	6	3	8	11	3	2	6	13	40	17
RS9_HUMAN	RPS9	0	0	2	4	4	8	8	6	2	0	0	0	0	0	0	4	0	19	12	0	1	3	5	1	0	0	2	0	8	1	6	5	0	1	0	10	35	29
RSMB_HUMAN	SNRPB	0	0	0	1	2	6	2	4	12	5	0	0	0	0	0	12	0	2	2	2	3	2	1	0	1	0	3	0	0	2	7	3	0	0	7	2	2	1
RUVB1_HUMAN	RUVBL1	0	0	0	0	0	1	0	0	4	0	0	0	0	0	0	8	0	0	0	0	0	1	0	0	0	0	0	0	1	0	0	0	3	0	0	0	0	2
RUVB2_HUMAN	RUVBL2	0	0	1	1	1	0	1	0	3	0	0	0	0	0	0	7	4	0	2	0	0	1	3	0	0	0	0	2	1	0	0	0	0	2	0	1	0	0
RUXE_HUMAN	SNRPE	0	0.05	0	0	1	2	0	0	0	0	0	0	0	0	0	0	0	0	0	0	0	2	0	0	1	0	0	0	3	0	1	0	1	1	1	0	1	0
S14L2_HUMAN	SEC14L2	0	0	0	0	1	0	0	0	0	0	0	0	0	0	0	0	0	0	0	0	0	0	0	0	0	0	0	0	0	0	0	0	0	0	0	0	0	0
SCAM3_HUMAN	SCAMP3	0	0	0	0	1	0	0	0	0	0	0	0	0	0	0	0	0	0	0	0	0	0	1	0	0	0	0	0	0	0	0	0	0	0	0	0	0	0
SCO2_HUMAN	SCO2	0	0	0	0	1	0	0	0	0	0	0	0	0	0	0	0	0	0	0	0	0	0	0	0	0	0	0	0	0	0	0	0	0	0	0	0	0	0
SERA_HUMAN	PHGDH	0	0	2	2	2	0	0	0	0	0	0	0	0	0	0	1	0	2	1	0	0	6	9	0	0	0	0	0	3	0	0	0	0	0	0	0	0	1
SF3A1_HUMAN	SF3A1	0	0.06	1	0	1	3	0	2	1	0	0	0	0	0	0	2	0	1	2	0	1	0	0	0	1	0	0	0	1	1	0	0	0	0	2	1	0	0
SF3A2_HUMAN	SF3A2	0	0	0	0	0	0	0	1	0	0	0	0	0	0	0	1	0	2	1	0	0	0	0	0	0	0	0	0	0	0	0	0	0	0	0	0	0	0
SF3A3_HUMAN	SF3A3	0	0.05	0	0	2	0	0	0	0	0	0	0	0	0	0	2	0	0	0	0	0	0	1	0	1	0	0	0	0	0	0	1	1	0	5	0	0	0
SF3B1_HUMAN	SF3B1	0	0	3	5	13	4	4	8	1	0	0	0	0	0	3	8	3	10	5	1	0	4	4	0	2	0	5	5	3	7	10	19	2	2	15	2	4	3
SF3B2_HUMAN	SF3B2	0	0	4	1	15	11	3	3	0	0	0	0	0	0	1	6	0	4	4	0	0	0	2	0	0	0	11	3	1	6	12	16	1	1	4	4	1	7
SF3B3_HUMAN	SF3B3	0	0	5	4	15	6	8	11	2	0	0	0	0	0	2	13	3	11	4	2	4	5	9	0	2	0	9	0	3	9	30	26	5	6	19	6	4	7
SF3B4_HUMAN	SF3B4	0	0	1	1	1	1	1	3	0	0	0	1	0	0	0	1	0	2	1	0	0	1	0	0	0	0	0	0	0	1	0	2	1	0	2	0	0	0
SFPQ_HUMAN	SFPQ	0	0	0	0	5	3	0	2	0	0	1	1	0	0	0	6	0	14	2	0	0	6	0	0	0	0	0	2	20	0	0	0	1	0	0	19	95	39
SFRS3_HUMAN	SFRS3_HUMAN	0	0	0	1	0	0	0	0	0	0	0	0	0	0	0	0	0	0	0	0	0	0	0	0	0	0	0	0	0	0	0	0	0	0	0	0	0	0
SFRS4_HUMAN	SFRS4_HUMAN	0	0	0	0	1	0	0	0	0	0	0	0	0	0	0	0	0	0	0	0	0	0	0	0	0	0	0	0	0	0	0	0	0	0	0	0	0	0
SFRS6_HUMAN	SFRS6_HUMAN	0	0	1	0	0	0	0	0	0	0	0	0	0	0	0	0	0	0	0	0	0	0	0	0	0	0	0	0	0	0	0	0	0	0	0	0	0	0
SFRS7_HUMAN	SFRS7_HUMAN	0.52	0.26	2	2	2	0	1	3	0	0	0	0	0	0	0	0	0	0	0	0	0	0	0	0	0	0	0	0	0	0	0	0	0	0	0	0	0	0
SFRS9_HUMAN	SFRS9_HUMAN	0	0	1	0	1	0	0	0	0	0	0	0	0	0	0	0	0	0	0	0	0	0	0	0	0	0	0	0	0	0	0	0	0	0	0	0	0	0
SKP1_HUMAN	SKP1	0.9	0.9	8	4	9	4	0	0	0	0	0	0	0	0	2	0	0	0	2	0	0	2	0	0	0	0	0	0	1	0	0	0	0	0	0	0	0	0
SLAI2_HUMAN	SLAIN2	0	0.32	0	1	2	0	1	1	0	0	0	0	0	0	0	0	0	0	0	0	0	0	0	0	0	0	0	0	0	0	1	0	0	0	0	0	0	0
SMD1_HUMAN	SNRPD1	0	0	4	2	6	1	2	1	6	2	2	2	0	0	0	9	2	15	3	2	2	7	6	0	2	0	0	0	7	0	4	3	1	0	8	8	3	2
SMD2_HUMAN	SNRPD2	0	0	0	2	1	6	0	0	0	0	0	1	0	0	0	3	0	10	3	0	0	1	1	0	3	0	2	2	4	2	4	2	1	1	1	3	2	0
SMD3_HUMAN	SNRPD3	0	0	2	1	5	3	3	2	5	1	0	1	0	0	0	4	0	4	3	1	2	2	1	0	3	0	1	0	1	2	2	2	1	2	3	1	1	2
SND1_HUMAN	SND1	0	0	0	1	0	0	0	0	0	0	0	0	0	0	0	3	0	4	0	0	0	7	5	0	0	0	0	0	1	0	0	0	0	0	0	0	6	1
SNX29_HUMAN	SNX29	0.82	0.47	1	3	0	2	0	0	0	0	0	0	0	0	0	0	0	0	0	0	0	0	0	0	0	0	0	0	0	0	0	0	0	0	0	0	0	0
SP1_HUMAN	SP1	0	0	0	1	0	0	0	0	0	0	0	0	0	0	0	0	0	0	0	0	0	0	0	0	0	0	0	0	0	0	0	0	0	0	0	0	0	0
SP16H_HUMAN	SUPT16H	0.13	0.29	0	4	6	0	0	2	0	0	0	0	0	0	0	0	0	0	0	0	0	0	0	0	1	0	0	0	9	0	0	0	0	0	0	0	0	4
SPA5L_HUMAN	SPATA5L1	0	0	0	0	1	0	0	0	0	0	0	0	0	0	0	0	0	0	0	0	0	0	0	0	0	0	0	0	0	0	0	0	0	0	0	0	0	0
SPB12_HUMAN	SERPINB12	0	0	0	0	0	0	1	0	0	0	0	0	0	0	0	0	0	0	0	0	0	0	0	0	0	0	0	0	0	0	0	0	0	0	0	0	0	0
SPF45_HUMAN	RBM17	0	0	0	0	2	4	0	1	0	0	0	0	0	0	0	0	0	0	2	0	0	0	0	0	0	0	4	0	0	0	5	16	0	0	0	0	0	1
SPIN1_HUMAN	SPIN1	0	0	5	3	3	4	2	0	10	2	0	5	0	0	0	0	6	5	6	0	0	5	7	2	6	0	2	2	1	8	3	2	3	3	4	1	2	6
SPIN3_HUMAN	SPIN3	0	0	1	1	2	1	1	1	8	2	0	2	0	0	0	0	1	0	2	0	0	2	3	0	2	0	0	0	1	2	2	0	1	0	2	0	1	0
SPTB2_HUMAN	SPTBN1	0	0	6	6	24	4	20	15	2	0	52	80	82	77	0	0	8	27	17	1	1	89	59	4	0	0	2	0	43	9	10	7	0	0	8	8	12	3
SPTN1_HUMAN	SPTAN1	0	0	16	13	27	13	17	35	0	0	49	92	110	102	3	0	4	31	12	1	0	113	61	5	1	0	3	0	28	20	6	17	0	0	11	3	8	2
SQSTM_HUMAN	SQSTM1	0	0.79	0	1	2	1	0	0	0	0	0	0	0	0	0	0	0	0	0	0	0	0	0	0	0	0	0	0	0	0	0	0	0	0	0	0	0	0
SR140_HUMAN	U2SURP	0	0	0	0	6	0	2	5	3	2	0	1	0	0	0	6	0	1	1	1	0	0	0	0	0	0	2	0	0	1	8	10	0	0	2	0	0	0
SRS10_HUMAN	SRSF10	0.08	0	2	0	1	0	1	0	0	0	0	0	0	0	0	1	0	2	0	0	0	2	1	0	1	0	0	0	0	0	0	0	0	0	0	0	0	1
SSBP_HUMAN	SSBP1	0	0	0	1	0	0	0	1	0	0	0	0	0	0	0	0	0	0	0	0	0	0	0	0	0	0	0	0	0	0	0	0	1	0	0	0	0	0
SSRA_HUMAN	SSR1	0	0	0	0	0	1	0	0	0	0	0	0	0	0	0	0	0	0	0	0	0	0	0	0	0	0	0	0	0	0	0	0	0	0	0	0	0	0
SSRD_HUMAN	SSR4	0	0	0	0	1	0	0	0	0	0	0	0	0	0	0	0	0	2	0	0	0	0	0	0	0	0	0	0	0	0	0	0	0	0	0	0	0	0
SSRG_HUMAN	SSR3	0	0	1	0	0	0	0	0	0	0	0	0	0	0	0	0	0	0	0	0	0	0	0	0	0	0	0	0	0	0	0	0	0	0	0	0	0	0
SSRP1_HUMAN	SSRP1	0	0.2	1	0	4	0	0	0	0	0	0	0	0	0	0	0	0	0	0	0	0	0	1	0	1	0	0	0	3	0	0	0	0	0	1	0	0	7
ST38L_HUMAN	STK38L	0	0	9	7	18	5	13	12	9	1	0	3	0	1	0	8	9	8	8	2	1	1	2	1	0	0	1	2	0	4	4	9	4	4	7	9	0	1
STAU1_HUMAN	STAU1	0	0	0	0	0	1	1	0	0	0	0	0	0	0	0	0	0	3	0	0	0	0	0	0	1	0	0	0	0	0	0	2	0	0	0	0	10	3
STK38_HUMAN	STK38	0	0	44	35	46	43	38	40	16	15	3	13	5	8	1	21	49	24	18	18	17	9	20	21	11	5	15	6	7	38	19	19	31	55	37	57	14	12
STML2_HUMAN	STOML2	0	0	0	1	0	0	0	0	0	0	0	0	0	0	0	0	0	0	0	0	0	3	0	0	0	0	0	0	0	0	0	0	0	0	0	0	0	0
STRBP_HUMAN	STRBP	0	0	0	1	0	0	0	0	0	0	0	0	0	0	2	0	0	2	0	0	0	0	2	0	1	0	2	0	0	1	0	0	3	0	1	2	0	2
SUN2_HUMAN	SUN2	0	0	0	2	2	0	1	4	0	0	0	0	0	0	0	0	0	2	0	1	4	1	2	0	0	0	0	0	1	0	0	0	1	0	0	1	0	0
SYFA_HUMAN	FARSA	0	0	1	0	1	0	0	0	0	0	0	0	0	0	0	0	0	0	0	0	0	0	0	0	0	0	0	0	0	0	0	0	0	0	0	0	0	0
SYIC_HUMAN	IARS	0	0	0	0	0	0	1	0	0	0	0	0	0	0	0	2	0	4	3	0	0	0	0	0	0	0	0	0	3	0	0	0	0	0	0	0	0	0
SYMC_HUMAN	MARS	0	0	0	0	0	0	0	1	0	0	0	0	0	0	2	0	1	13	2	1	0	5	3	1	0	0	0	0	1	0	0	0	0	1	9	0	0	0
SYRC_HUMAN	RARS	0	0	1	0	0	0	0	0	0	0	0	0	0	0	0	0	1	2	6	0	0	0	0	1	0	0	0	0	2	0	0	0	0	0	2	1	0	0
SYTC_HUMAN	TARS	0	0	0	1	0	0	0	0	0	0	0	0	0	0	0	0	0	0	0	0	0	0	1	0	0	0	0	0	1	0	0	0	0	0	0	0	0	0
SYWC_HUMAN	WARS	0	0	0	1	0	0	0	0	1	2	0	1	0	0	0	3	2	4	0	0	0	2	1	0	0	0	0	0	0	0	0	0	0	0	2	0	0	0
TAB1_HUMAN	TAB1	0.3	0.49	9	9	11	10	13	11	0	0	0	0	0	0	0	1	0	0	0	0	0	0	0	0	0	0	2	0	0	0	3	0	0	0	0	0	0	1
TAB3_HUMAN	TAB3	0.56	0.56	2	3	3	2	3	2	0	0	0	0	0	0	0	0	0	0	0	0	0	0	0	0	0	0	0	0	0	0	0	0	0	0	0	0	0	0
TACC3_HUMAN	TACC3	0	0	0	1	0	0	0	0	0	0	0	0	0	0	0	0	0	0	0	0	0	0	0	0	0	0	0	0	0	0	0	0	0	0	0	0	0	0
TAF4_HUMAN	TAF4	0	0	0	0	1	0	0	0	2	0	0	0	0	0	0	0	0	0	0	0	0	0	0	0	0	0	0	0	0	0	0	0	0	0	0	0	0	0
TANK_HUMAN	TANK	1	0.97	5	11	7	2	0	0	0	0	0	0	0	0	0	0	0	0	0	0	0	0	0	0	0	0	0	0	0	0	0	0	0	0	0	0	0	0
TARB1_HUMAN	TARBP1	0	0	0	0	1	0	0	0	0	0	0	0	0	0	0	0	0	0	0	0	0	0	0	0	0	0	0	0	0	0	0	0	0	0	0	0	0	0
TBA1A_HUMAN	TUBA1A	0	0	1	1	0	0	1	0	21	10	2	18	10	11	0	37	35	47	33	14	17	42	39	4	16	9	1	0	79	26	19	15	16	23	20	49	38	11
TBA1C_HUMAN	TUBA1C	0	0	8	7	8	10	6	8	24	11	4	18	10	11	0	39	37	58	33	15	19	47	41	4	18	9	1	0	83	27	19	15	17	21	22	55	38	11
TBA4A_HUMAN	TUBA4A	0	0	18	19	17	13	11	6	16	6	3	13	7	10	0	27	21	42	23	10	14	37	31	2	11	4	1	0	58	19	13	10	13	12	12	40	29	9
TBA4B_HUMAN	TBA4B_HUMAN	0	0	1	1	1	1	1	1	0	0	0	0	0	0	0	0	0	0	0	0	0	0	0	0	0	0	0	0	0	0	0	0	0	0	0	0	0	0
TBB1_HUMAN	TUBB1	0	0	7	8	8	6	3	5	8	2	0	4	1	2	0	14	9	7	15	1	3	6	12	0	3	0	1	0	5	4	3	4	4	4	3	9	9	8
TBB2A_HUMAN	TUBB2A	0	0	2	0	0	0	0	0	18	9	0	14	6	7	2	32	29	33	30	27	25	28	43	4	14	5	3	0	45	15	16	17	9	11	26	42	28	12
TBB2C_HUMAN	TBB2C_HUMAN	0.94	0.92	30	28	25	26	20	14	0	0	0	0	0	0	0	0	0	0	0	0	0	0	0	0	0	0	0	0	0	0	0	0	0	0	0	0	0	0
TBB3_HUMAN	TBB3_HUMAN	0	0.47	0	1	0	2	0	0	0	0	0	0	0	0	0	0	0	0	0	0	0	0	0	0	0	0	0	0	0	0	0	0	0	0	0	0	0	0
TBB5_HUMAN	TUBB	0	0	13	9	12	11	7	7	31	9	2	20	7	7	3	45	49	54	42	33	32	47	57	8	19	6	5	0	55	24	22	29	14	20	34	57	34	18
TBK1_HUMAN	TBK1	1	1	18	22	13	8	0	0	0	0	0	0	0	0	0	0	0	0	0	0	0	0	1	0	0	0	0	0	0	0	0	0	0	0	0	0	0	0
TCPA_HUMAN	TCP1	0	0	0	0	1	0	2	0	19	1	1	7	0	1	0	17	0	8	5	0	0	2	5	0	0	0	0	0	1	0	0	0	0	0	0	0	0	0
TCPB_HUMAN	CCT2	0	0	4	3	2	0	2	3	17	0	1	4	0	0	0	22	0	3	2	0	0	15	17	0	0	0	0	0	3	0	0	0	0	0	1	0	1	4
TCPE_HUMAN	CCT5	0	0	3	0	1	1	3	2	18	5	1	12	0	0	0	24	0	9	2	1	0	11	10	0	0	0	0	2	1	0	0	0	0	0	0	1	1	0
TCPG_HUMAN	CCT3	0	0	1	1	0	0	1	0	8	1	1	6	2	0	0	17	0	5	2	0	0	8	9	0	0	0	0	0	8	0	1	0	0	0	0	0	0	1
TCPH_HUMAN	CCT7	0	0	0	2	0	0	3	2	15	0	0	5	0	0	0	18	0	12	7	0	0	7	18	0	0	0	0	2	2	0	0	0	0	0	0	0	1	3
TCPQ_HUMAN	CCT8	0	0	0	0	2	1	0	0	9	0	2	5	0	0	0	20	0	8	9	0	0	10	7	0	0	0	0	3	11	0	0	0	1	0	0	0	3	2
TCPZ_HUMAN	CCT6A	0	0	1	3	2	0	1	1	10	0	3	9	2	1	0	12	0	4	0	0	0	9	15	0	0	0	0	1	3	0	0	0	0	0	0	0	0	2
TERA_HUMAN	VCP	0	0	0	0	1	4	0	0	29	2	1	15	2	5	0	29	0	7	8	0	0	21	16	0	0	0	1	2	4	0	0	0	0	0	0	0	0	1
TGM1_HUMAN	TGM1	0	0	1	0	0	0	0	0	0	0	0	0	0	0	0	0	0	0	0	0	0	0	0	0	0	0	0	0	0	0	0	0	0	0	0	0	0	0
THIL_HUMAN	ACAT1	0	0	0	1	0	0	0	0	0	0	0	0	0	0	0	0	0	0	0	0	0	2	3	0	0	0	0	0	1	0	0	0	0	0	0	0	0	0
THIO_HUMAN	TXN	0	0	2	1	0	2	0	1	2	0	0	0	0	0	2	2	0	5	4	0	0	2	2	2	4	0	0	2	7	1	1	1	2	4	1	3	2	0
TIF1B_HUMAN	TRIM28	0	0	8	5	4	2	2	3	4	0	0	4	0	0	0	4	2	15	11	2	2	3	3	2	2	1	0	0	11	2	1	0	4	4	3	0	4	3
TIM23_HUMAN	TIMM23	0	0	1	1	1	0	0	0	0	0	0	0	0	0	0	0	0	0	0	0	0	0	0	0	0	0	0	0	0	0	0	0	0	0	0	0	0	0
TIM50_HUMAN	TIMM50	0.04	0.01	3	3	2	0	0	0	1	0	0	0	0	0	0	3	2	2	1	0	0	0	1	0	1	0	0	1	4	0	0	0	0	0	0	0	1	0
TM1L2_HUMAN	TOM1L2	0	0	0	0	0	1	0	0	0	0	0	0	0	0	0	0	0	0	0	0	0	0	0	0	0	0	0	0	1	0	0	0	0	0	0	0	0	0
TNAP3_HUMAN	TNFAIP3	0	0.96	0	0	3	2	0	0	0	0	0	0	0	0	0	0	0	0	0	0	0	0	0	0	0	0	0	0	0	0	0	0	0	0	0	0	0	0
TNIP1_HUMAN	TNIP1	0	0.49	0	0	3	0	0	0	0	0	0	0	0	0	0	0	0	0	0	0	0	0	0	0	0	0	0	0	0	0	0	0	0	0	0	0	0	0
TNPO3_HUMAN	TNPO3	0	0	1	0	0	0	0	0	0	0	0	0	0	0	0	0	0	0	0	0	0	0	0	0	0	0	0	0	0	0	0	0	0	0	0	0	0	0
TNR6B_HUMAN	TNRC6B	0	0	1	0	0	0	0	0	0	0	0	0	0	0	0	0	0	0	3	0	0	0	0	0	0	0	0	0	1	0	0	0	0	0	0	6	0	0
TR150_HUMAN	THRAP3	0	0	6	6	14	0	8	9	9	10	3	0	0	0	2	5	0	2	5	0	0	0	0	0	1	0	0	6	2	17	1	0	2	1	4	1	2	5
TRA2A_HUMAN	TRA2A	0	0	1	1	0	0	0	0	0	0	0	0	0	0	0	0	0	0	0	0	0	0	0	0	1	1	0	0	1	0	0	0	0	0	0	1	2	0
TRA2B_HUMAN	TRA2B	0	0	1	0	1	0	2	2	0	0	0	0	0	0	0	2	0	0	0	2	0	0	0	0	3	1	0	0	0	1	0	0	0	0	2	0	2	0
TRAF1_HUMAN	TRAF1	1	1	77	74	64	121	0	0	0	0	0	0	0	0	0	0	0	0	0	0	0	0	0	0	0	0	0	0	0	0	0	0	0	0	0	0	0	0
TRAF2_HUMAN	TRAF2	1	1	13	16	17	15	0	0	0	0	0	0	0	0	0	0	0	0	0	0	0	0	0	0	0	0	0	0	0	0	0	0	0	0	0	0	0	0
TRAF3_HUMAN	TRAF3	0	1	0	0	7	5	0	0	0	0	0	0	0	0	0	0	0	0	0	0	0	0	0	0	0	0	0	0	0	0	0	0	0	0	0	0	0	0
TRAF6_HUMAN	TRAF6	0	0	1	1	1	0	0	0	0	0	0	0	0	0	0	0	0	0	0	0	0	0	0	0	0	0	0	0	0	0	0	0	0	0	0	0	0	0
U5S1_HUMAN	EFTUD2	0	0	1	0	2	2	1	0	0	0	0	0	0	0	0	2	0	8	3	2	1	1	2	0	0	0	1	0	2	0	1	4	0	0	0	1	0	3
UAP56_HUMAN	UAP56_HUMAN	0	0.48	1	0	2	0	0	1	0	0	0	0	0	0	0	0	0	0	0	0	0	0	0	0	0	0	0	0	0	0	0	0	0	0	0	0	0	0
UB7I3_HUMAN	UB7I3_HUMAN	0	0.79	0	0	1	2	0	0	0	0	0	0	0	0	0	0	0	0	0	0	0	0	0	0	0	0	0	0	0	0	0	0	0	0	0	0	0	0
UBA1_HUMAN	UBA1	0	0	1	0	1	0	0	0	0	0	0	5	0	0	0	1	0	0	0	0	0	10	10	0	0	0	0	0	2	0	0	0	0	0	0	0	1	0
UBIQ_HUMAN	UBIQ_HUMAN	0.28	0.99	0	3	10	17	3	4	0	0	0	0	0	0	0	0	0	0	0	0	0	0	0	0	0	0	0	0	0	0	0	0	0	0	0	0	0	0
UN45A_HUMAN	UNC45A	0	0	0	1	1	0	0	0	0	0	0	0	0	0	0	0	0	0	0	0	0	3	1	0	0	0	0	0	0	0	0	0	0	0	0	1	0	0
USP9X_HUMAN	USP9X	0	0.21	1	0	2	0	0	1	0	0	0	2	0	0	0	2	0	0	0	0	0	0	0	0	0	0	0	0	0	0	0	0	0	0	0	0	0	0
VA0D1_HUMAN	ATP6V0D1	0	0.47	0	0	2	0	0	0	0	0	0	0	0	0	0	0	0	0	0	0	0	0	0	0	0	0	0	0	0	0	0	0	0	0	0	0	0	0
VIME_HUMAN	VIM	0	0	0	2	1	2	0	2	4	2	28	25	109	103	0	2	0	4	5	2	2	41	19	4	9	4	0	0	31	4	1	2	0	4	0	10	49	24
VIR_HUMAN	KIAA1429	0	0	0	0	1	0	0	0	0	0	0	0	0	0	0	0	0	0	0	0	0	0	0	0	0	0	0	0	0	0	0	0	0	0	0	0	0	0
VPP2_HUMAN	ATP6V0A2	0	0	0	0	1	0	0	0	0	0	0	0	0	0	0	0	0	0	0	0	0	0	0	0	0	0	0	0	0	0	0	0	0	0	0	0	0	0
WRIP1_HUMAN	WRNIP1	0	0	0	0	1	1	0	0	0	0	0	0	0	0	0	0	0	0	0	0	0	0	0	0	0	0	0	0	0	0	0	0	0	0	0	0	0	0
XIAP_HUMAN	XIAP	0	0	1	1	0	0	0	0	0	0	0	0	0	0	0	0	0	0	0	0	0	0	0	0	0	0	0	0	0	0	0	0	0	0	0	0	0	0
XRCC5_HUMAN	XRCC5	0	0	0	0	0	0	0	1	4	1	1	6	3	2	0	13	0	18	6	1	0	10	11	0	1	0	2	2	14	0	0	0	2	2	4	2	3	3
XRCC6_HUMAN	XRCC6	0	0	0	0	2	0	0	2	4	0	0	6	2	0	3	9	2	19	9	0	0	8	8	0	2	1	0	2	27	0	0	0	7	5	9	2	1	9
XRN2_HUMAN	XRN2	0	0	0	0	1	0	1	0	2	0	0	0	0	0	0	0	0	2	0	0	0	0	0	0	0	0	0	0	0	0	0	0	0	0	0	0	2	0
YBOX1_HUMAN	YBX1	0	0	1	1	2	1	4	3	0	0	0	1	0	0	0	7	2	18	16	0	0	1	2	0	0	0	7	0	2	6	4	4	0	0	2	7	23	2
YMEL1_HUMAN	YME1L1	0	0	1	0	0	0	0	0	0	0	0	0	0	0	0	0	0	0	0	0	0	0	0	0	0	0	0	0	0	0	0	0	0	0	0	0	0	0
YTDC2_HUMAN	YTHDC2	0	0.48	0	0	0	2	0	0	0	0	0	0	0	0	0	0	0	0	0	0	0	0	0	0	0	0	0	0	0	0	0	0	0	0	0	0	0	1
ZBTB2_HUMAN	ZBTB2	0	0	0	0	1	0	0	0	0	0	0	0	0	0	0	0	0	0	0	0	0	0	0	0	0	0	0	0	0	0	0	0	0	0	0	0	0	0
ZC3HE_HUMAN	ZC3H14	0	0	0	0	0	1	0	0	0	0	0	0	0	0	0	0	0	0	0	0	0	0	0	0	0	0	0	0	0	0	0	0	0	0	0	0	0	0
ZFR_HUMAN	ZFR	0	0	0	0	1	0	0	0	0	0	0	0	0	0	0	0	0	0	0	0	0	0	2	0	0	0	0	0	1	0	0	0	0	0	1	0	2	0
ZYX_HUMAN	ZYX	0.06	0.02	4	6	5	0	6	3	0	0	0	0	0	0	0	1	1	4	0	0	0	1	4	0	0	0	0	0	2	2	0	0	0	0	1	2	0	0
